# Supplementary material for: Cyanuric acid hydrolase: evolutionary innovation by structural concatenation
Source: Mol Microbiol. 2013 May 20;88(6):1149–63. doi: 10.1111/mmi.12249 (PMC3758960; doi:10.1111/mmi.12249)
Supplement: Supplementary file 1 [file mmi0088-1149-SD1.zip]

Archive with 10 entries (10 files):
- mmi_12249_a12-1_refmac6.mtz
- mmi_12249_a12-1_refmac6.pdb
- mmi_12249_Differential Scanning Fluorimetry of AtzD and its active site variants.docx
- mmi_12249_Suppl_fig_1.docx
- mmi_12249_Suppl_fig_2.docx
- mmi_12249_Suppl_Fig_3.docx
- mmi_12249_Suppl_Fig_4_(Revised).docx
- mmi_12249_Suppl_Fig_5.docx
- mmi_12249_Suppl_Table_1.docx
- mmi_12249_Suppl_Table_2.docx
