# Supplementary material for: Cyanuric acid hydrolase: evolutionary innovation by structural concatenation
Source: Mol Microbiol. 2013 May 20;88(6):1149–63. doi: 10.1111/mmi.12249 (PMC3758960; doi:10.1111/mmi.12249)
Supplement: Supplementary file 1 [file mmi0088-1149-SD1.zip › mmi_12249_a12-1_refmac6.pdb]

HEADER    ----                                    XX-XXX-XX   xxxx              
COMPND    ---                                                                   
REMARK   3
REMARK   3 REFINEMENT.
REMARK   3   PROGRAM     : REFMAC 5.7.0032 
REMARK   3   AUTHORS     : MURSHUDOV,SKUBAK,LEBEDEV,PANNU,
REMARK   3                 STEINER,NICHOLLS,WINN,LONG,VAGIN
REMARK   3
REMARK   3    REFINEMENT TARGET : MAXIMUM LIKELIHOOD
REMARK   3
REMARK   3  DATA USED IN REFINEMENT.
REMARK   3   RESOLUTION RANGE HIGH (ANGSTROMS) :   2.58
REMARK   3   RESOLUTION RANGE LOW  (ANGSTROMS) :  41.59
REMARK   3   DATA CUTOFF            (SIGMA(F)) : NONE
REMARK   3   COMPLETENESS FOR RANGE        (%) :  99.86
REMARK   3   NUMBER OF REFLECTIONS             :   22272
REMARK   3
REMARK   3  FIT TO DATA USED IN REFINEMENT.
REMARK   3   CROSS-VALIDATION METHOD          : THROUGHOUT
REMARK   3   FREE R VALUE TEST SET SELECTION  : RANDOM
REMARK   3   R VALUE     (WORKING + TEST SET) : 0.17440
REMARK   3   R VALUE            (WORKING SET) :  0.17157
REMARK   3   FREE R VALUE                     :  0.22805
REMARK   3   FREE R VALUE TEST SET SIZE   (%) :  5.1
REMARK   3   FREE R VALUE TEST SET COUNT      :  1188
REMARK   3
REMARK   3  FIT IN THE HIGHEST RESOLUTION BIN.
REMARK   3   TOTAL NUMBER OF BINS USED           :      20
REMARK   3   BIN RESOLUTION RANGE HIGH           :    2.580
REMARK   3   BIN RESOLUTION RANGE LOW            :    2.647
REMARK   3   REFLECTION IN BIN     (WORKING SET) :     1604
REMARK   3   BIN COMPLETENESS (WORKING+TEST) (%) :    99.88
REMARK   3   BIN R VALUE           (WORKING SET) :    0.227
REMARK   3   BIN FREE R VALUE SET COUNT          :       79
REMARK   3   BIN FREE R VALUE                    :    0.285
REMARK   3
REMARK   3  NUMBER OF NON-HYDROGEN ATOMS USED IN REFINEMENT.
REMARK   3   ALL ATOMS                :     5438
REMARK   3
REMARK   3  B VALUES.
REMARK   3   FROM WILSON PLOT           (A**2) : NULL
REMARK   3   MEAN B VALUE      (OVERALL, A**2) :  49.120
REMARK   3   OVERALL ANISOTROPIC B VALUE.
REMARK   3    B11 (A**2) :     0.12
REMARK   3    B22 (A**2) :     0.12
REMARK   3    B33 (A**2) :    -0.37
REMARK   3    B12 (A**2) :     0.12
REMARK   3    B13 (A**2) :    -0.00
REMARK   3    B23 (A**2) :    -0.00
REMARK   3
REMARK   3  ESTIMATED OVERALL COORDINATE ERROR.
REMARK   3   ESU BASED ON R VALUE                            (A):   1.457
REMARK   3   ESU BASED ON FREE R VALUE                       (A):   0.296
REMARK   3   ESU BASED ON MAXIMUM LIKELIHOOD                 (A):   0.209
REMARK   3   ESU FOR B VALUES BASED ON MAXIMUM LIKELIHOOD (A**2):   9.621
REMARK   3
REMARK   3 CORRELATION COEFFICIENTS.
REMARK   3   CORRELATION COEFFICIENT FO-FC      :   0.956
REMARK   3   CORRELATION COEFFICIENT FO-FC FREE :   0.923
REMARK   3
REMARK   3  RMS DEVIATIONS FROM IDEAL VALUES        COUNT    RMS    WEIGHT
REMARK   3   BOND LENGTHS REFINED ATOMS        (A):  5503 ; 0.011 ; 0.019
REMARK   3   BOND LENGTHS OTHERS               (A):  5212 ; 0.005 ; 0.020
REMARK   3   BOND ANGLES REFINED ATOMS   (DEGREES):  7475 ; 1.325 ; 1.953
REMARK   3   BOND ANGLES OTHERS          (DEGREES): 11973 ; 1.003 ; 3.000
REMARK   3   TORSION ANGLES, PERIOD 1    (DEGREES):   732 ; 5.631 ; 5.000
REMARK   3   TORSION ANGLES, PERIOD 2    (DEGREES):   222 ;32.667 ;22.748
REMARK   3   TORSION ANGLES, PERIOD 3    (DEGREES):   865 ;15.211 ;15.000
REMARK   3   TORSION ANGLES, PERIOD 4    (DEGREES):    48 ;16.709 ;15.000
REMARK   3   CHIRAL-CENTER RESTRAINTS       (A**3):   858 ; 0.073 ; 0.200
REMARK   3   GENERAL PLANES REFINED ATOMS      (A):  6374 ; 0.007 ; 0.021
REMARK   3   GENERAL PLANES OTHERS             (A):  1218 ; 0.004 ; 0.020
REMARK   3
REMARK   3  ISOTROPIC THERMAL FACTOR RESTRAINTS.     COUNT   RMS    WEIGHT
REMARK   3   MAIN-CHAIN BOND REFINED ATOMS  (A**2):  2922 ; 4.539 ; 6.296
REMARK   3   MAIN-CHAIN BOND OTHER ATOMS    (A**2):  2921 ; 4.537 ; 6.295
REMARK   3   MAIN-CHAIN ANGLE REFINED ATOMS (A**2):  3656 ; 6.283 ;10.619
REMARK   3   MAIN-CHAIN ANGLE OTHER ATOMS (A**2)  :  3657 ; 6.283 ;10.619
REMARK   3   SIDE-CHAIN BOND REFINED ATOMS  (A**2):  2581 ; 5.260 ; 6.942
REMARK   3   SIDE-CHAIN BOND OTHER ATOMS  (A**2)  :  2582 ; 5.259 ; 6.941
REMARK   3   SIDE-CHAIN ANGLE OTHER ATOMS (A**2)  :  3811 ; 7.239 ;11.482
REMARK   3   LONG RANGE B REFINED ATOMS (A**2)    :  5876 ; 8.633 ;23.045
REMARK   3   LONG RANGE B OTHER ATOMS (A**2)      :  5870 ; 8.640 ;23.048
REMARK   3
REMARK   3  NCS RESTRAINTS STATISTICS
REMARK   3   NCS TYPE: LOCAL
REMARK   3   NUMBER OF DIFFERENT NCS PAIRS  :   1
REMARK   3  GROUP  CHAIN1    RANGE     CHAIN2     RANGE    COUNT RMS  WEIGHT
REMARK   3    1     A     2    364       B     2    364   20986  0.12  0.05
REMARK   3
REMARK   3  TWIN DETAILS
REMARK   3   NUMBER OF TWIN DOMAINS  : NULL
REMARK   3
REMARK   3
REMARK   3  TLS DETAILS
REMARK   3   NUMBER OF TLS GROUPS  : NULL
REMARK   3
REMARK   3
REMARK   3  BULK SOLVENT MODELLING.
REMARK   3   METHOD USED :  MASK
REMARK   3   PARAMETERS FOR MASK CALCULATION
REMARK   3   VDW PROBE RADIUS   :   1.20
REMARK   3   ION PROBE RADIUS   :   0.80
REMARK   3   SHRINKAGE RADIUS   :   0.80
REMARK   3
REMARK   3  OTHER REFINEMENT REMARKS:
REMARK   3  HYDROGENS HAVE BEEN ADDED IN THE RIDING POSITIONS
REMARK   3  U VALUES      : REFINED INDIVIDUALLY
REMARK   3
CRYST1  129.075  129.075  229.660  90.00  90.00 120.00 H 3 2                    
SCALE1      0.007747  0.004473  0.000000        0.00000                         
SCALE2     -0.000000  0.008946  0.000000        0.00000                         
SCALE3      0.000000 -0.000000  0.004354        0.00000                         
ATOM      1  N   HIS A   2     -12.398  21.028 -26.256  1.00 84.79           N
ATOM      2  CA  HIS A   2     -13.689  20.388 -25.836  1.00 91.97           C
ATOM      3  CB  HIS A   2     -14.846  21.418 -25.766  1.00 90.20           C
ATOM      4  CG  HIS A   2     -15.004  22.059 -24.427  1.00 96.31           C
ATOM      5  ND1 HIS A   2     -15.171  23.419 -24.264  1.00108.11           N
ATOM      6  CE1 HIS A   2     -15.284  23.694 -22.975  1.00104.20           C
ATOM      7  NE2 HIS A   2     -15.200  22.560 -22.299  1.00101.45           N
ATOM      8  CD2 HIS A   2     -15.032  21.523 -23.184  1.00 90.44           C
ATOM      9  C   HIS A   2     -14.119  19.238 -26.747  1.00 86.80           C
ATOM     10  O   HIS A   2     -15.314  19.048 -26.960  1.00 74.36           O
ATOM     11  N   MET A   3     -13.171  18.449 -27.249  1.00 84.73           N
ATOM     12  CA  MET A   3     -13.474  17.467 -28.295  1.00 84.12           C
ATOM     13  CB  MET A   3     -12.443  17.573 -29.412  1.00 95.98           C
ATOM     14  CG  MET A   3     -12.502  18.881 -30.180  1.00 99.38           C
ATOM     15  SD  MET A   3     -11.641  18.823 -31.769  1.00121.84           S
ATOM     16  CE  MET A   3     -12.541  17.543 -32.673  1.00102.42           C
ATOM     17  C   MET A   3     -13.489  16.038 -27.765  1.00 78.52           C
ATOM     18  O   MET A   3     -12.438  15.488 -27.467  1.00 82.39           O
ATOM     19  N   TYR A   4     -14.673  15.426 -27.688  1.00 72.70           N
ATOM     20  CA  TYR A   4     -14.839  14.151 -26.990  1.00 70.37           C
ATOM     21  CB  TYR A   4     -15.812  14.307 -25.801  1.00 71.14           C
ATOM     22  CG  TYR A   4     -15.544  15.454 -24.837  1.00 81.72           C
ATOM     23  CD1 TYR A   4     -14.388  15.473 -24.040  1.00 89.85           C
ATOM     24  CE1 TYR A   4     -14.149  16.514 -23.142  1.00 88.90           C
ATOM     25  CZ  TYR A   4     -15.076  17.546 -23.023  1.00 87.29           C
ATOM     26  OH  TYR A   4     -14.849  18.580 -22.148  1.00 91.95           O
ATOM     27  CE2 TYR A   4     -16.236  17.546 -23.787  1.00 85.88           C
ATOM     28  CD2 TYR A   4     -16.471  16.505 -24.684  1.00 79.93           C
ATOM     29  C   TYR A   4     -15.372  13.012 -27.872  1.00 61.78           C
ATOM     30  O   TYR A   4     -15.976  13.235 -28.915  1.00 64.45           O
ATOM     31  N   HIS A   5     -15.158  11.788 -27.412  1.00 53.42           N
ATOM     32  CA  HIS A   5     -15.838  10.622 -27.931  1.00 52.57           C
ATOM     33  CB  HIS A   5     -14.832   9.622 -28.475  1.00 48.48           C
ATOM     34  CG  HIS A   5     -15.447   8.400 -29.107  1.00 61.88           C
ATOM     35  ND1 HIS A   5     -15.860   8.370 -30.425  1.00 73.52           N
ATOM     36  CE1 HIS A   5     -16.336   7.170 -30.715  1.00 63.35           C
ATOM     37  NE2 HIS A   5     -16.230   6.411 -29.638  1.00 60.57           N
ATOM     38  CD2 HIS A   5     -15.670   7.152 -28.620  1.00 65.80           C
ATOM     39  C   HIS A   5     -16.661  10.005 -26.794  1.00 52.92           C
ATOM     40  O   HIS A   5     -16.109   9.600 -25.764  1.00 43.45           O
ATOM     41  N   ILE A   6     -17.986   9.950 -26.984  1.00 57.59           N
ATOM     42  CA  ILE A   6     -18.896   9.442 -25.968  1.00 52.71           C
ATOM     43  CB  ILE A   6     -20.136  10.332 -25.777  1.00 52.43           C
ATOM     44  CG1 ILE A   6     -19.756  11.810 -25.611  1.00 53.35           C
ATOM     45  CD1 ILE A   6     -18.900  12.118 -24.391  1.00 58.72           C
ATOM     46  CG2 ILE A   6     -20.946   9.852 -24.569  1.00 51.35           C
ATOM     47  C   ILE A   6     -19.390   8.038 -26.292  1.00 55.51           C
ATOM     48  O   ILE A   6     -19.921   7.786 -27.372  1.00 54.30           O
ATOM     49  N   ASP A   7     -19.229   7.151 -25.315  1.00 51.89           N
ATOM     50  CA  ASP A   7     -19.786   5.813 -25.342  1.00 51.10           C
ATOM     51  CB  ASP A   7     -18.711   4.803 -24.990  1.00 51.30           C
ATOM     52  CG  ASP A   7     -17.700   4.615 -26.092  1.00 59.78           C
ATOM     53  OD1 ASP A   7     -18.111   4.263 -27.218  1.00 57.28           O
ATOM     54  OD2 ASP A   7     -16.490   4.839 -25.825  1.00 65.02           O
ATOM     55  C   ASP A   7     -20.921   5.717 -24.299  1.00 55.62           C
ATOM     56  O   ASP A   7     -20.841   6.325 -23.225  1.00 56.81           O
ATOM     57  N   VAL A   8     -21.976   4.967 -24.621  1.00 53.47           N
ATOM     58  CA  VAL A   8     -23.118   4.811 -23.736  1.00 50.36           C
ATOM     59  CB  VAL A   8     -24.348   5.593 -24.242  1.00 51.04           C
ATOM     60  CG1 VAL A   8     -25.535   5.402 -23.304  1.00 56.12           C
ATOM     61  CG2 VAL A   8     -24.039   7.083 -24.375  1.00 50.72           C
ATOM     62  C   VAL A   8     -23.448   3.335 -23.630  1.00 53.69           C
ATOM     63  O   VAL A   8     -23.616   2.672 -24.644  1.00 47.78           O
ATOM     64  N   PHE A   9     -23.572   2.834 -22.401  1.00 51.62           N
ATOM     65  CA  PHE A   9     -23.841   1.411 -22.194  1.00 53.91           C
ATOM     66  CB  PHE A   9     -22.625   0.684 -21.645  1.00 55.18           C
ATOM     67  CG  PHE A   9     -21.418   0.831 -22.487  1.00 60.12           C
ATOM     68  CD1 PHE A   9     -21.214   0.008 -23.585  1.00 65.13           C
ATOM     69  CE1 PHE A   9     -20.077   0.148 -24.372  1.00 73.31           C
ATOM     70  CZ  PHE A   9     -19.126   1.109 -24.052  1.00 69.89           C
ATOM     71  CE2 PHE A   9     -19.316   1.923 -22.945  1.00 74.75           C
ATOM     72  CD2 PHE A   9     -20.459   1.787 -22.171  1.00 68.83           C
ATOM     73  C   PHE A   9     -24.985   1.188 -21.235  1.00 48.71           C
ATOM     74  O   PHE A   9     -24.953   1.622 -20.071  1.00 44.27           O
ATOM     75  N   ARG A  10     -25.991   0.493 -21.731  1.00 47.07           N
ATOM     76  CA  ARG A  10     -27.084   0.066 -20.900  1.00 45.89           C
ATOM     77  CB  ARG A  10     -28.354  -0.052 -21.749  1.00 49.13           C
ATOM     78  CG  ARG A  10     -29.553  -0.572 -20.987  1.00 48.02           C
ATOM     79  CD  ARG A  10     -30.805  -0.454 -21.797  1.00 43.51           C
ATOM     80  NE  ARG A  10     -30.833  -1.380 -22.893  1.00 49.77           N
ATOM     81  CZ  ARG A  10     -31.724  -1.319 -23.873  1.00 54.83           C
ATOM     82  NH1 ARG A  10     -32.702  -0.381 -23.891  1.00 52.83           N
ATOM     83  NH2 ARG A  10     -31.639  -2.211 -24.839  1.00 60.45           N
ATOM     84  C   ARG A  10     -26.738  -1.284 -20.322  1.00 45.43           C
ATOM     85  O   ARG A  10     -26.609  -2.265 -21.075  1.00 38.40           O
ATOM     86  N   ILE A  11     -26.622  -1.359 -19.001  1.00 45.07           N
ATOM     87  CA  ILE A  11     -26.297  -2.630 -18.358  1.00 48.15           C
ATOM     88  CB  ILE A  11     -24.925  -2.578 -17.672  1.00 52.38           C
ATOM     89  CG1 ILE A  11     -24.848  -1.449 -16.640  1.00 63.21           C
ATOM     90  CD1 ILE A  11     -23.717  -1.586 -15.622  1.00 65.15           C
ATOM     91  CG2 ILE A  11     -23.861  -2.293 -18.712  1.00 52.18           C
ATOM     92  C   ILE A  11     -27.370  -3.068 -17.363  1.00 46.72           C
ATOM     93  O   ILE A  11     -27.806  -2.287 -16.529  1.00 43.01           O
ATOM     94  N   PRO A  12     -27.805  -4.323 -17.452  1.00 48.01           N
ATOM     95  CA  PRO A  12     -28.808  -4.881 -16.527  1.00 48.20           C
ATOM     96  CB  PRO A  12     -29.023  -6.298 -17.052  1.00 46.22           C
ATOM     97  CG  PRO A  12     -28.605  -6.239 -18.480  1.00 51.74           C
ATOM     98  CD  PRO A  12     -27.483  -5.253 -18.538  1.00 45.50           C
ATOM     99  C   PRO A  12     -28.323  -4.964 -15.086  1.00 44.78           C
ATOM    100  O   PRO A  12     -27.144  -5.141 -14.869  1.00 46.31           O
ATOM    101  N   CYS A  13     -29.241  -4.823 -14.130  1.00 40.04           N
ATOM    102  CA  CYS A  13     -28.979  -5.035 -12.714  1.00 38.96           C
ATOM    103  CB  CYS A  13     -29.212  -3.737 -11.939  1.00 43.15           C
ATOM    104  SG  CYS A  13     -28.057  -2.446 -12.355  1.00 49.70           S
ATOM    105  C   CYS A  13     -29.922  -6.086 -12.161  1.00 36.74           C
ATOM    106  O   CYS A  13     -31.107  -6.064 -12.456  1.00 36.65           O
ATOM    107  N   HIS A  14     -29.391  -6.999 -11.363  1.00 39.86           N
ATOM    108  CA  HIS A  14     -30.194  -8.053 -10.749  1.00 45.69           C
ATOM    109  CB  HIS A  14     -29.384  -9.349 -10.593  1.00 45.65           C
ATOM    110  CG  HIS A  14     -29.047  -9.991 -11.903  1.00 73.41           C
ATOM    111  ND1 HIS A  14     -28.054  -9.514 -12.737  1.00 77.99           N
ATOM    112  CE1 HIS A  14     -27.993 -10.261 -13.824  1.00 77.43           C
ATOM    113  NE2 HIS A  14     -28.915 -11.204 -13.731  1.00 95.04           N
ATOM    114  CD2 HIS A  14     -29.596 -11.052 -12.545  1.00 86.90           C
ATOM    115  C   HIS A  14     -30.673  -7.549  -9.395  1.00 49.97           C
ATOM    116  O   HIS A  14     -31.576  -8.134  -8.796  1.00 46.68           O
ATOM    117  N   SER A  15     -30.064  -6.460  -8.925  1.00 41.19           N
ATOM    118  CA  SER A  15     -30.408  -5.874  -7.661  1.00 42.94           C
ATOM    119  CB  SER A  15     -29.953  -6.781  -6.528  1.00 42.84           C
ATOM    120  OG  SER A  15     -28.555  -6.759  -6.429  1.00 48.45           O
ATOM    121  C   SER A  15     -29.721  -4.502  -7.586  1.00 39.81           C
ATOM    122  O   SER A  15     -28.888  -4.218  -8.416  1.00 36.37           O
ATOM    123  N   PRO A  16     -30.082  -3.654  -6.603  1.00 35.59           N
ATOM    124  CA  PRO A  16     -29.564  -2.303  -6.562  1.00 40.47           C
ATOM    125  CB  PRO A  16     -30.259  -1.695  -5.355  1.00 39.66           C
ATOM    126  CG  PRO A  16     -31.510  -2.465  -5.207  1.00 42.04           C
ATOM    127  CD  PRO A  16     -31.129  -3.861  -5.591  1.00 40.80           C
ATOM    128  C   PRO A  16     -28.038  -2.220  -6.399  1.00 42.29           C
ATOM    129  O   PRO A  16     -27.393  -1.394  -7.043  1.00 41.29           O
ATOM    130  N   GLY A  17     -27.482  -3.090  -5.574  1.00 46.16           N
ATOM    131  CA  GLY A  17     -26.040  -3.134  -5.376  1.00 51.90           C
ATOM    132  C   GLY A  17     -25.252  -3.913  -6.425  1.00 47.45           C
ATOM    133  O   GLY A  17     -24.056  -4.041  -6.308  1.00 51.76           O
ATOM    134  N   ASP A  18     -25.915  -4.443  -7.443  1.00 44.67           N
ATOM    135  CA  ASP A  18     -25.240  -5.242  -8.448  1.00 45.58           C
ATOM    136  CB  ASP A  18     -26.260  -6.022  -9.269  1.00 49.68           C
ATOM    137  CG  ASP A  18     -25.630  -6.880 -10.341  1.00 51.73           C
ATOM    138  OD1 ASP A  18     -24.490  -7.341 -10.164  1.00 44.79           O
ATOM    139  OD2 ASP A  18     -26.307  -7.091 -11.375  1.00 60.17           O
ATOM    140  C   ASP A  18     -24.381  -4.371  -9.366  1.00 49.37           C
ATOM    141  O   ASP A  18     -24.893  -3.489 -10.073  1.00 48.82           O
ATOM    142  N   THR A  19     -23.073  -4.639  -9.345  1.00 52.23           N
ATOM    143  CA  THR A  19     -22.097  -3.983 -10.217  1.00 49.38           C
ATOM    144  CB  THR A  19     -20.954  -3.365  -9.388  1.00 48.84           C
ATOM    145  OG1 THR A  19     -20.428  -4.367  -8.523  1.00 45.24           O
ATOM    146  CG2 THR A  19     -21.456  -2.186  -8.529  1.00 54.51           C
ATOM    147  C   THR A  19     -21.462  -4.949 -11.235  1.00 49.94           C
ATOM    148  O   THR A  19     -20.481  -4.591 -11.865  1.00 49.47           O
ATOM    149  N   SER A  20     -22.049  -6.138 -11.420  1.00 46.55           N
ATOM    150  CA  SER A  20     -21.432  -7.200 -12.218  1.00 42.94           C
ATOM    151  CB  SER A  20     -22.130  -8.531 -11.976  1.00 42.72           C
ATOM    152  OG  SER A  20     -23.421  -8.564 -12.568  1.00 39.13           O
ATOM    153  C   SER A  20     -21.437  -6.887 -13.715  1.00 45.66           C
ATOM    154  O   SER A  20     -20.565  -7.307 -14.427  1.00 53.59           O
ATOM    155  N   GLY A  21     -22.426  -6.138 -14.170  1.00 50.97           N
ATOM    156  CA  GLY A  21     -22.479  -5.693 -15.549  1.00 51.86           C
ATOM    157  C   GLY A  21     -21.441  -4.630 -15.835  1.00 55.13           C
ATOM    158  O   GLY A  21     -21.015  -4.466 -16.974  1.00 51.55           O
ATOM    159  N   LEU A  22     -21.057  -3.879 -14.807  1.00 52.49           N
ATOM    160  CA  LEU A  22     -20.059  -2.830 -14.983  1.00 51.70           C
ATOM    161  CB  LEU A  22     -20.207  -1.758 -13.924  1.00 43.84           C
ATOM    162  CG  LEU A  22     -19.172  -0.648 -13.970  1.00 49.14           C
ATOM    163  CD1 LEU A  22     -19.360   0.220 -15.203  1.00 49.76           C
ATOM    164  CD2 LEU A  22     -19.271   0.203 -12.711  1.00 53.08           C
ATOM    165  C   LEU A  22     -18.669  -3.420 -14.917  1.00 49.92           C
ATOM    166  O   LEU A  22     -17.787  -2.974 -15.629  1.00 53.79           O
ATOM    167  N   GLU A  23     -18.485  -4.414 -14.055  1.00 58.01           N
ATOM    168  CA  GLU A  23     -17.231  -5.161 -13.993  1.00 64.16           C
ATOM    169  CB  GLU A  23     -17.220  -6.150 -12.810  1.00 67.81           C
ATOM    170  CG  GLU A  23     -17.042  -5.524 -11.422  1.00 66.27           C
ATOM    171  CD  GLU A  23     -15.633  -4.986 -11.162  1.00 68.21           C
ATOM    172  OE1 GLU A  23     -14.824  -4.906 -12.123  1.00 79.10           O
ATOM    173  OE2 GLU A  23     -15.336  -4.612  -9.994  1.00 66.70           O
ATOM    174  C   GLU A  23     -16.975  -5.897 -15.312  1.00 58.67           C
ATOM    175  O   GLU A  23     -15.850  -5.936 -15.779  1.00 64.23           O
ATOM    176  N   ASP A  24     -18.019  -6.448 -15.916  1.00 53.89           N
ATOM    177  CA  ASP A  24     -17.885  -7.067 -17.228  1.00 60.41           C
ATOM    178  CB  ASP A  24     -19.208  -7.654 -17.669  1.00 58.47           C
ATOM    179  CG  ASP A  24     -19.054  -8.586 -18.864  1.00 69.14           C
ATOM    180  OD1 ASP A  24     -18.251  -9.539 -18.739  1.00 80.57           O
ATOM    181  OD2 ASP A  24     -19.747  -8.386 -19.902  1.00 56.29           O
ATOM    182  C   ASP A  24     -17.359  -6.094 -18.321  1.00 65.76           C
ATOM    183  O   ASP A  24     -16.422  -6.407 -19.038  1.00 70.62           O
ATOM    184  N   LEU A  25     -17.957  -4.914 -18.436  1.00 65.50           N
ATOM    185  CA  LEU A  25     -17.526  -3.940 -19.427  1.00 57.90           C
ATOM    186  CB  LEU A  25     -18.335  -2.653 -19.332  1.00 60.33           C
ATOM    187  CG  LEU A  25     -19.814  -2.630 -19.715  1.00 64.07           C
ATOM    188  CD1 LEU A  25     -20.336  -1.212 -19.533  1.00 61.92           C
ATOM    189  CD2 LEU A  25     -20.064  -3.132 -21.135  1.00 62.61           C
ATOM    190  C   LEU A  25     -16.080  -3.569 -19.226  1.00 62.85           C
ATOM    191  O   LEU A  25     -15.352  -3.340 -20.188  1.00 76.42           O
ATOM    192  N   ILE A  26     -15.662  -3.480 -17.969  1.00 60.82           N
ATOM    193  CA  ILE A  26     -14.303  -3.078 -17.660  1.00 61.02           C
ATOM    194  CB  ILE A  26     -14.175  -2.634 -16.184  1.00 60.83           C
ATOM    195  CG1 ILE A  26     -14.881  -1.288 -16.003  1.00 62.57           C
ATOM    196  CD1 ILE A  26     -15.082  -0.880 -14.554  1.00 62.50           C
ATOM    197  CG2 ILE A  26     -12.726  -2.463 -15.743  1.00 61.82           C
ATOM    198  C   ILE A  26     -13.376  -4.232 -18.032  1.00 60.13           C
ATOM    199  O   ILE A  26     -12.441  -4.041 -18.793  1.00 71.26           O
ATOM    200  N   GLU A  27     -13.669  -5.428 -17.528  1.00 67.83           N
ATOM    201  CA  GLU A  27     -12.834  -6.624 -17.758  1.00 67.43           C
ATOM    202  CB  GLU A  27     -13.279  -7.778 -16.845  1.00 69.81           C
ATOM    203  CG  GLU A  27     -12.695  -7.636 -15.430  1.00 86.80           C
ATOM    204  CD  GLU A  27     -13.533  -8.282 -14.323  1.00 99.71           C
ATOM    205  OE1 GLU A  27     -13.791  -9.496 -14.420  1.00 95.80           O
ATOM    206  OE2 GLU A  27     -13.918  -7.584 -13.340  1.00 87.23           O
ATOM    207  C   GLU A  27     -12.732  -7.083 -19.223  1.00 72.71           C
ATOM    208  O   GLU A  27     -11.764  -7.755 -19.577  1.00 71.55           O
ATOM    209  N   THR A  28     -13.703  -6.700 -20.056  1.00 62.41           N
ATOM    210  CA  THR A  28     -13.665  -6.960 -21.500  1.00 60.19           C
ATOM    211  CB  THR A  28     -15.038  -7.423 -22.018  1.00 59.47           C
ATOM    212  OG1 THR A  28     -15.985  -6.332 -21.985  1.00 60.77           O
ATOM    213  CG2 THR A  28     -15.526  -8.598 -21.197  1.00 57.30           C
ATOM    214  C   THR A  28     -13.203  -5.739 -22.319  1.00 62.03           C
ATOM    215  O   THR A  28     -13.425  -5.656 -23.530  1.00 57.44           O
ATOM    216  N   GLY A  29     -12.599  -4.770 -21.643  1.00 62.03           N
ATOM    217  CA  GLY A  29     -11.977  -3.633 -22.320  1.00 67.74           C
ATOM    218  C   GLY A  29     -12.891  -2.670 -23.054  1.00 62.89           C
ATOM    219  O   GLY A  29     -12.405  -1.750 -23.720  1.00 64.02           O
ATOM    220  N   ARG A  30     -14.206  -2.841 -22.905  1.00 57.12           N
ATOM    221  CA  ARG A  30     -15.166  -2.002 -23.618  1.00 55.40           C
ATOM    222  CB  ARG A  30     -16.520  -2.708 -23.703  1.00 65.68           C
ATOM    223  CG  ARG A  30     -16.515  -3.937 -24.618  1.00 73.91           C
ATOM    224  CD  ARG A  30     -17.819  -4.722 -24.587  1.00 73.31           C
ATOM    225  NE  ARG A  30     -18.927  -3.909 -25.086  1.00 73.90           N
ATOM    226  CZ  ARG A  30     -20.225  -4.204 -24.971  1.00 85.65           C
ATOM    227  NH1 ARG A  30     -20.611  -5.324 -24.361  1.00 79.67           N
ATOM    228  NH2 ARG A  30     -21.153  -3.371 -25.473  1.00 71.29           N
ATOM    229  C   ARG A  30     -15.298  -0.613 -23.017  1.00 53.60           C
ATOM    230  O   ARG A  30     -15.753   0.308 -23.686  1.00 50.42           O
ATOM    231  N   VAL A  31     -14.888  -0.460 -21.756  1.00 53.02           N
ATOM    232  CA  VAL A  31     -14.866   0.845 -21.131  1.00 45.31           C
ATOM    233  CB  VAL A  31     -16.225   1.181 -20.436  1.00 44.42           C
ATOM    234  CG1 VAL A  31     -16.402   0.473 -19.092  1.00 43.72           C
ATOM    235  CG2 VAL A  31     -16.351   2.685 -20.244  1.00 43.85           C
ATOM    236  C   VAL A  31     -13.721   0.955 -20.143  1.00 46.61           C
ATOM    237  O   VAL A  31     -13.364  -0.009 -19.451  1.00 51.01           O
ATOM    238  N   ALA A  32     -13.158   2.152 -20.060  1.00 54.81           N
ATOM    239  CA  ALA A  32     -12.077   2.410 -19.108  1.00 54.69           C
ATOM    240  CB  ALA A  32     -10.927   3.154 -19.782  1.00 52.04           C
ATOM    241  C   ALA A  32     -12.643   3.214 -17.943  1.00 48.18           C
ATOM    242  O   ALA A  32     -13.255   4.293 -18.151  1.00 42.45           O
ATOM    243  N   PRO A  33     -12.435   2.704 -16.720  1.00 44.68           N
ATOM    244  CA  PRO A  33     -12.963   3.313 -15.502  1.00 43.98           C
ATOM    245  CB  PRO A  33     -12.215   2.569 -14.390  1.00 52.04           C
ATOM    246  CG  PRO A  33     -11.874   1.226 -14.983  1.00 48.79           C
ATOM    247  CD  PRO A  33     -11.686   1.458 -16.450  1.00 45.22           C
ATOM    248  C   PRO A  33     -12.725   4.827 -15.413  1.00 51.15           C
ATOM    249  O   PRO A  33     -13.607   5.596 -14.961  1.00 50.75           O
ATOM    250  N   ALA A  34     -11.558   5.271 -15.872  1.00 49.67           N
ATOM    251  CA  ALA A  34     -11.223   6.698 -15.807  1.00 50.39           C
ATOM    252  CB  ALA A  34      -9.741   6.895 -16.078  1.00 50.45           C
ATOM    253  C   ALA A  34     -12.073   7.575 -16.735  1.00 44.06           C
ATOM    254  O   ALA A  34     -12.220   8.785 -16.528  1.00 48.81           O
ATOM    255  N   ASP A  35     -12.645   6.961 -17.750  1.00 53.05           N
ATOM    256  CA  ASP A  35     -13.431   7.701 -18.725  1.00 62.25           C
ATOM    257  CB  ASP A  35     -13.268   7.037 -20.086  1.00 70.73           C
ATOM    258  CG  ASP A  35     -11.812   7.018 -20.539  1.00 68.35           C
ATOM    259  OD1 ASP A  35     -11.066   7.974 -20.221  1.00 69.88           O
ATOM    260  OD2 ASP A  35     -11.405   6.060 -21.211  1.00 65.55           O
ATOM    261  C   ASP A  35     -14.903   7.843 -18.354  1.00 61.85           C
ATOM    262  O   ASP A  35     -15.598   8.684 -18.912  1.00 65.22           O
ATOM    263  N   ILE A  36     -15.374   7.047 -17.393  1.00 61.43           N
ATOM    264  CA  ILE A  36     -16.784   7.060 -17.015  1.00 48.55           C
ATOM    265  CB  ILE A  36     -17.131   5.887 -16.087  1.00 50.35           C
ATOM    266  CG1 ILE A  36     -17.023   4.562 -16.832  1.00 48.70           C
ATOM    267  CD1 ILE A  36     -17.005   3.347 -15.915  1.00 53.95           C
ATOM    268  CG2 ILE A  36     -18.538   6.027 -15.541  1.00 56.58           C
ATOM    269  C   ILE A  36     -17.049   8.363 -16.319  1.00 46.43           C
ATOM    270  O   ILE A  36     -16.394   8.700 -15.350  1.00 54.52           O
ATOM    271  N   VAL A  37     -18.011   9.106 -16.824  1.00 52.80           N
ATOM    272  CA  VAL A  37     -18.298  10.456 -16.358  1.00 46.83           C
ATOM    273  CB  VAL A  37     -18.141  11.374 -17.589  1.00 46.53           C
ATOM    274  CG1 VAL A  37     -18.943  12.662 -17.455  1.00 59.02           C
ATOM    275  CG2 VAL A  37     -16.660  11.661 -17.808  1.00 52.91           C
ATOM    276  C   VAL A  37     -19.698  10.614 -15.715  1.00 46.27           C
ATOM    277  O   VAL A  37     -19.959  11.557 -14.953  1.00 42.12           O
ATOM    278  N   ALA A  38     -20.608   9.702 -16.051  1.00 46.67           N
ATOM    279  CA  ALA A  38     -21.965   9.740 -15.504  1.00 44.10           C
ATOM    280  CB  ALA A  38     -22.829  10.703 -16.284  1.00 42.48           C
ATOM    281  C   ALA A  38     -22.596   8.367 -15.513  1.00 42.36           C
ATOM    282  O   ALA A  38     -22.407   7.598 -16.459  1.00 43.96           O
ATOM    283  N   VAL A  39     -23.337   8.060 -14.454  1.00 38.21           N
ATOM    284  CA  VAL A  39     -24.250   6.903 -14.466  1.00 43.16           C
ATOM    285  CB  VAL A  39     -23.824   5.808 -13.489  1.00 44.07           C
ATOM    286  CG1 VAL A  39     -24.634   4.556 -13.750  1.00 46.32           C
ATOM    287  CG2 VAL A  39     -22.345   5.485 -13.630  1.00 44.96           C
ATOM    288  C   VAL A  39     -25.681   7.348 -14.130  1.00 44.28           C
ATOM    289  O   VAL A  39     -25.923   7.989 -13.102  1.00 48.11           O
ATOM    290  N   MET A  40     -26.605   7.078 -15.039  1.00 45.52           N
ATOM    291  CA  MET A  40     -28.040   7.292 -14.793  1.00 40.61           C
ATOM    292  CB  MET A  40     -28.712   7.989 -15.948  1.00 40.26           C
ATOM    293  CG  MET A  40     -28.468   9.483 -15.991  1.00 48.31           C
ATOM    294  SD  MET A  40     -29.102  10.180 -17.502  1.00 47.98           S
ATOM    295  CE  MET A  40     -30.869  10.163 -17.141  1.00 45.38           C
ATOM    296  C   MET A  40     -28.686   5.950 -14.629  1.00 35.03           C
ATOM    297  O   MET A  40     -28.702   5.160 -15.552  1.00 40.12           O
ATOM    298  N   GLY A  41     -29.216   5.691 -13.441  1.00 39.54           N
ATOM    299  CA  GLY A  41     -29.744   4.376 -13.107  1.00 39.14           C
ATOM    300  C   GLY A  41     -31.205   4.363 -12.770  1.00 41.08           C
ATOM    301  O   GLY A  41     -31.817   5.408 -12.456  1.00 37.09           O
ATOM    302  N   LYS A  42     -31.761   3.162 -12.855  1.00 36.97           N
ATOM    303  CA  LYS A  42     -33.108   2.899 -12.393  1.00 34.47           C
ATOM    304  CB  LYS A  42     -34.009   2.451 -13.549  1.00 34.96           C
ATOM    305  CG  LYS A  42     -34.528   3.546 -14.433  1.00 32.25           C
ATOM    306  CD  LYS A  42     -35.299   4.565 -13.637  1.00 33.95           C
ATOM    307  CE  LYS A  42     -36.547   4.000 -12.950  1.00 32.20           C
ATOM    308  NZ  LYS A  42     -37.268   5.082 -12.218  1.00 33.30           N
ATOM    309  C   LYS A  42     -32.996   1.767 -11.409  1.00 31.95           C
ATOM    310  O   LYS A  42     -32.589   0.662 -11.774  1.00 34.63           O
ATOM    311  N   THR A  43     -33.314   2.066 -10.162  1.00 30.87           N
ATOM    312  CA  THR A  43     -33.219   1.108  -9.069  1.00 29.67           C
ATOM    313  CB  THR A  43     -32.434   1.722  -7.925  1.00 29.88           C
ATOM    314  OG1 THR A  43     -33.105   2.892  -7.471  1.00 27.63           O
ATOM    315  CG2 THR A  43     -31.053   2.113  -8.384  1.00 33.73           C
ATOM    316  C   THR A  43     -34.603   0.728  -8.549  1.00 30.95           C
ATOM    317  O   THR A  43     -35.555   1.532  -8.636  1.00 31.52           O
ATOM    318  N   GLU A  44     -34.718  -0.463  -7.970  1.00 30.48           N
ATOM    319  CA  GLU A  44     -36.053  -1.056  -7.694  1.00 35.47           C
ATOM    320  CB  GLU A  44     -36.040  -2.565  -7.929  1.00 37.75           C
ATOM    321  CG  GLU A  44     -35.120  -3.378  -7.035  1.00 36.25           C
ATOM    322  CD  GLU A  44     -34.586  -4.614  -7.755  1.00 40.78           C
ATOM    323  OE1 GLU A  44     -35.276  -5.642  -7.700  1.00 44.70           O
ATOM    324  OE2 GLU A  44     -33.495  -4.572  -8.397  1.00 34.11           O
ATOM    325  C   GLU A  44     -36.686  -0.725  -6.344  1.00 38.72           C
ATOM    326  O   GLU A  44     -37.673  -1.359  -5.921  1.00 35.65           O
ATOM    327  N   GLY A  45     -36.169   0.325  -5.705  1.00 38.54           N
ATOM    328  CA  GLY A  45     -36.856   0.941  -4.596  1.00 32.23           C
ATOM    329  C   GLY A  45     -38.091   1.659  -5.093  1.00 32.30           C
ATOM    330  O   GLY A  45     -38.417   1.586  -6.278  1.00 32.28           O
ATOM    331  N   ASN A  46     -38.783   2.356  -4.193  1.00 30.67           N
ATOM    332  CA  ASN A  46     -40.098   2.914  -4.500  1.00 31.51           C
ATOM    333  CB  ASN A  46     -40.984   2.952  -3.230  1.00 29.85           C
ATOM    334  CG  ASN A  46     -40.520   3.946  -2.220  1.00 30.81           C
ATOM    335  OD1 ASN A  46     -39.761   4.835  -2.534  1.00 35.58           O
ATOM    336  ND2 ASN A  46     -40.958   3.799  -0.988  1.00 33.96           N
ATOM    337  C   ASN A  46     -40.060   4.267  -5.205  1.00 37.01           C
ATOM    338  O   ASN A  46     -41.119   4.835  -5.584  1.00 34.00           O
ATOM    339  N   GLY A  47     -38.854   4.801  -5.375  1.00 33.54           N
ATOM    340  CA  GLY A  47     -38.697   6.074  -6.087  1.00 37.24           C
ATOM    341  C   GLY A  47     -39.243   7.311  -5.363  1.00 39.55           C
ATOM    342  O   GLY A  47     -39.362   8.391  -5.954  1.00 38.49           O
ATOM    343  N   CYS A  48     -39.572   7.152  -4.084  1.00 34.95           N
ATOM    344  CA  CYS A  48     -40.138   8.222  -3.309  1.00 33.70           C
ATOM    345  CB  CYS A  48     -41.526   7.802  -2.818  1.00 36.16           C
ATOM    346  SG  CYS A  48     -42.660   7.481  -4.201  1.00 37.66           S
ATOM    347  C   CYS A  48     -39.177   8.619  -2.182  1.00 33.95           C
ATOM    348  O   CYS A  48     -37.975   8.717  -2.398  1.00 32.44           O
ATOM    349  N   VAL A  49     -39.689   8.893  -0.992  1.00 32.75           N
ATOM    350  CA  VAL A  49     -38.826   9.414   0.065  1.00 35.80           C
ATOM    351  CB  VAL A  49     -39.663  10.089   1.167  1.00 35.46           C
ATOM    352  CG1 VAL A  49     -38.764  10.640   2.244  1.00 33.32           C
ATOM    353  CG2 VAL A  49     -40.518  11.215   0.572  1.00 38.14           C
ATOM    354  C   VAL A  49     -37.889   8.335   0.642  1.00 35.63           C
ATOM    355  O   VAL A  49     -36.687   8.449   0.521  1.00 36.91           O
ATOM    356  N   ASN A  50     -38.458   7.307   1.269  1.00 34.29           N
ATOM    357  CA  ASN A  50     -37.689   6.209   1.856  1.00 36.38           C
ATOM    358  CB  ASN A  50     -38.497   5.552   2.973  1.00 34.19           C
ATOM    359  CG  ASN A  50     -39.807   4.977   2.493  1.00 33.73           C
ATOM    360  OD1 ASN A  50     -40.404   5.444   1.526  1.00 32.27           O
ATOM    361  ND2 ASN A  50     -40.282   3.968   3.190  1.00 35.21           N
ATOM    362  C   ASN A  50     -37.256   5.147   0.833  1.00 35.99           C
ATOM    363  O   ASN A  50     -37.589   3.970   0.961  1.00 34.52           O
ATOM    364  N   ASP A  51     -36.549   5.592  -0.197  1.00 37.97           N
ATOM    365  CA  ASP A  51     -35.937   4.695  -1.192  1.00 38.37           C
ATOM    366  CB  ASP A  51     -36.411   5.000  -2.607  1.00 28.42           C
ATOM    367  CG  ASP A  51     -35.736   4.141  -3.634  1.00 30.35           C
ATOM    368  OD1 ASP A  51     -34.837   3.359  -3.296  1.00 27.54           O
ATOM    369  OD2 ASP A  51     -36.145   4.198  -4.808  1.00 39.34           O
ATOM    370  C   ASP A  51     -34.426   4.910  -1.100  1.00 40.47           C
ATOM    371  O   ASP A  51     -33.891   5.976  -1.482  1.00 36.40           O
ATOM    372  N   TYR A  52     -33.785   3.900  -0.529  1.00 37.79           N
ATOM    373  CA  TYR A  52     -32.367   3.878  -0.277  1.00 33.59           C
ATOM    374  CB  TYR A  52     -32.118   3.353   1.132  1.00 33.89           C
ATOM    375  CG  TYR A  52     -32.614   4.325   2.165  1.00 34.94           C
ATOM    376  CD1 TYR A  52     -31.908   5.487   2.432  1.00 37.35           C
ATOM    377  CE1 TYR A  52     -32.360   6.416   3.361  1.00 36.63           C
ATOM    378  CZ  TYR A  52     -33.531   6.168   4.048  1.00 40.28           C
ATOM    379  OH  TYR A  52     -33.998   7.087   4.959  1.00 49.81           O
ATOM    380  CE2 TYR A  52     -34.257   5.017   3.794  1.00 39.04           C
ATOM    381  CD2 TYR A  52     -33.795   4.101   2.856  1.00 35.49           C
ATOM    382  C   TYR A  52     -31.642   3.020  -1.277  1.00 33.83           C
ATOM    383  O   TYR A  52     -30.432   2.851  -1.193  1.00 39.17           O
ATOM    384  N   THR A  53     -32.371   2.494  -2.246  1.00 31.40           N
ATOM    385  CA  THR A  53     -31.758   1.722  -3.287  1.00 32.26           C
ATOM    386  CB  THR A  53     -32.786   0.994  -4.161  1.00 32.96           C
ATOM    387  OG1 THR A  53     -33.588   1.952  -4.874  1.00 29.96           O
ATOM    388  CG2 THR A  53     -33.646   0.098  -3.292  1.00 31.76           C
ATOM    389  C   THR A  53     -30.938   2.661  -4.140  1.00 31.79           C
ATOM    390  O   THR A  53     -29.982   2.247  -4.776  1.00 31.17           O
ATOM    391  N   ARG A  54     -31.324   3.931  -4.155  1.00 32.69           N
ATOM    392  CA  ARG A  54     -30.645   4.928  -4.966  1.00 34.24           C
ATOM    393  CB  ARG A  54     -31.446   6.226  -4.948  1.00 34.90           C
ATOM    394  CG  ARG A  54     -32.837   6.095  -5.563  1.00 35.23           C
ATOM    395  CD  ARG A  54     -33.647   7.376  -5.504  1.00 31.34           C
ATOM    396  NE  ARG A  54     -33.885   7.808  -4.139  1.00 31.65           N
ATOM    397  CZ  ARG A  54     -35.019   8.332  -3.679  1.00 35.42           C
ATOM    398  NH1 ARG A  54     -36.087   8.492  -4.455  1.00 33.07           N
ATOM    399  NH2 ARG A  54     -35.105   8.642  -2.385  1.00 38.63           N
ATOM    400  C   ARG A  54     -29.244   5.177  -4.421  1.00 35.69           C
ATOM    401  O   ARG A  54     -28.268   5.214  -5.147  1.00 36.85           O
ATOM    402  N   GLU A  55     -29.178   5.329  -3.111  1.00 38.96           N
ATOM    403  CA  GLU A  55     -27.949   5.584  -2.400  1.00 35.26           C
ATOM    404  CB  GLU A  55     -28.297   5.995  -0.981  1.00 42.93           C
ATOM    405  CG  GLU A  55     -27.231   6.692  -0.189  1.00 53.85           C
ATOM    406  CD  GLU A  55     -27.748   7.004   1.208  1.00 56.97           C
ATOM    407  OE1 GLU A  55     -27.940   8.183   1.500  1.00 72.25           O
ATOM    408  OE2 GLU A  55     -28.003   6.084   2.006  1.00 58.96           O
ATOM    409  C   GLU A  55     -27.113   4.321  -2.393  1.00 33.93           C
ATOM    410  O   GLU A  55     -25.893   4.371  -2.518  1.00 41.49           O
ATOM    411  N   TYR A  56     -27.758   3.177  -2.262  1.00 34.16           N
ATOM    412  CA  TYR A  56     -27.041   1.902  -2.275  1.00 34.52           C
ATOM    413  CB  TYR A  56     -27.986   0.769  -1.907  1.00 34.69           C
ATOM    414  CG  TYR A  56     -27.377  -0.621  -1.821  1.00 34.82           C
ATOM    415  CD1 TYR A  56     -26.054  -0.827  -1.497  1.00 41.14           C
ATOM    416  CE1 TYR A  56     -25.531  -2.124  -1.422  1.00 46.54           C
ATOM    417  CZ  TYR A  56     -26.361  -3.215  -1.653  1.00 46.98           C
ATOM    418  OH  TYR A  56     -25.916  -4.517  -1.566  1.00 43.95           O
ATOM    419  CE2 TYR A  56     -27.679  -3.007  -1.983  1.00 40.51           C
ATOM    420  CD2 TYR A  56     -28.168  -1.735  -2.057  1.00 36.30           C
ATOM    421  C   TYR A  56     -26.387   1.664  -3.634  1.00 34.34           C
ATOM    422  O   TYR A  56     -25.211   1.293  -3.687  1.00 33.09           O
ATOM    423  N   ALA A  57     -27.112   1.934  -4.721  1.00 31.08           N
ATOM    424  CA  ALA A  57     -26.536   1.751  -6.054  1.00 32.47           C
ATOM    425  CB  ALA A  57     -27.557   1.968  -7.138  1.00 34.07           C
ATOM    426  C   ALA A  57     -25.361   2.663  -6.252  1.00 32.72           C
ATOM    427  O   ALA A  57     -24.307   2.222  -6.636  1.00 35.01           O
ATOM    428  N   THR A  58     -25.528   3.930  -5.931  1.00 39.24           N
ATOM    429  CA  THR A  58     -24.423   4.877  -6.010  1.00 43.22           C
ATOM    430  CB  THR A  58     -24.857   6.235  -5.477  1.00 43.77           C
ATOM    431  OG1 THR A  58     -25.947   6.702  -6.277  1.00 50.91           O
ATOM    432  CG2 THR A  58     -23.702   7.245  -5.525  1.00 38.88           C
ATOM    433  C   THR A  58     -23.192   4.432  -5.210  1.00 45.78           C
ATOM    434  O   THR A  58     -22.063   4.592  -5.673  1.00 44.19           O
ATOM    435  N   ALA A  59     -23.427   3.856  -4.030  1.00 43.01           N
ATOM    436  CA  ALA A  59     -22.346   3.512  -3.122  1.00 36.58           C
ATOM    437  CB  ALA A  59     -22.876   3.201  -1.725  1.00 35.19           C
ATOM    438  C   ALA A  59     -21.565   2.348  -3.653  1.00 35.46           C
ATOM    439  O   ALA A  59     -20.349   2.345  -3.551  1.00 43.17           O
ATOM    440  N   MET A  60     -22.246   1.371  -4.230  1.00 39.43           N
ATOM    441  CA  MET A  60     -21.570   0.189  -4.750  1.00 42.45           C
ATOM    442  CB  MET A  60     -22.526  -0.971  -4.976  1.00 38.92           C
ATOM    443  CG  MET A  60     -23.149  -1.490  -3.708  1.00 44.31           C
ATOM    444  SD  MET A  60     -21.986  -2.067  -2.456  1.00 43.60           S
ATOM    445  CE  MET A  60     -21.630  -0.581  -1.534  1.00 45.42           C
ATOM    446  C   MET A  60     -20.856   0.496  -6.050  1.00 44.83           C
ATOM    447  O   MET A  60     -19.751  -0.008  -6.277  1.00 44.66           O
ATOM    448  N   LEU A  61     -21.480   1.302  -6.900  1.00 44.30           N
ATOM    449  CA  LEU A  61     -20.839   1.707  -8.147  1.00 47.77           C
ATOM    450  CB  LEU A  61     -21.764   2.565  -9.000  1.00 43.98           C
ATOM    451  CG  LEU A  61     -22.910   1.811  -9.652  1.00 43.92           C
ATOM    452  CD1 LEU A  61     -23.950   2.807 -10.147  1.00 43.28           C
ATOM    453  CD2 LEU A  61     -22.449   0.915 -10.788  1.00 48.97           C
ATOM    454  C   LEU A  61     -19.572   2.491  -7.845  1.00 46.66           C
ATOM    455  O   LEU A  61     -18.535   2.235  -8.429  1.00 45.72           O
ATOM    456  N   ALA A  62     -19.670   3.430  -6.915  1.00 50.85           N
ATOM    457  CA  ALA A  62     -18.532   4.253  -6.541  1.00 45.59           C
ATOM    458  CB  ALA A  62     -18.972   5.341  -5.581  1.00 39.73           C
ATOM    459  C   ALA A  62     -17.407   3.414  -5.928  1.00 50.20           C
ATOM    460  O   ALA A  62     -16.239   3.703  -6.173  1.00 58.00           O
ATOM    461  N   ALA A  63     -17.761   2.423  -5.112  1.00 49.41           N
ATOM    462  CA  ALA A  63     -16.785   1.524  -4.491  1.00 53.83           C
ATOM    463  CB  ALA A  63     -17.454   0.603  -3.464  1.00 44.63           C
ATOM    464  C   ALA A  63     -16.072   0.684  -5.556  1.00 54.72           C
ATOM    465  O   ALA A  63     -14.854   0.486  -5.500  1.00 58.65           O
ATOM    466  N   CYS A  64     -16.858   0.172  -6.494  1.00 54.89           N
ATOM    467  CA  CYS A  64     -16.359  -0.613  -7.632  1.00 56.23           C
ATOM    468  CB  CYS A  64     -17.529  -1.075  -8.507  1.00 54.17           C
ATOM    469  SG  CYS A  64     -17.118  -1.600 -10.188  1.00 61.57           S
ATOM    470  C   CYS A  64     -15.379   0.226  -8.453  1.00 57.51           C
ATOM    471  O   CYS A  64     -14.250  -0.180  -8.702  1.00 63.41           O
ATOM    472  N   LEU A  65     -15.794   1.416  -8.848  1.00 49.99           N
ATOM    473  CA  LEU A  65     -14.901   2.287  -9.567  1.00 52.38           C
ATOM    474  CB  LEU A  65     -15.647   3.504 -10.114  1.00 53.10           C
ATOM    475  CG  LEU A  65     -16.590   3.237 -11.285  1.00 52.84           C
ATOM    476  CD1 LEU A  65     -17.145   4.563 -11.795  1.00 56.67           C
ATOM    477  CD2 LEU A  65     -15.909   2.499 -12.426  1.00 55.04           C
ATOM    478  C   LEU A  65     -13.709   2.744  -8.727  1.00 58.24           C
ATOM    479  O   LEU A  65     -12.635   3.006  -9.274  1.00 58.06           O
ATOM    480  N   GLY A  66     -13.904   2.863  -7.418  1.00 65.54           N
ATOM    481  CA  GLY A  66     -12.854   3.317  -6.500  1.00 55.13           C
ATOM    482  C   GLY A  66     -11.727   2.316  -6.428  1.00 57.07           C
ATOM    483  O   GLY A  66     -10.559   2.696  -6.372  1.00 64.69           O
ATOM    484  N   ARG A  67     -12.072   1.036  -6.449  1.00 51.97           N
ATOM    485  CA  ARG A  67     -11.075  -0.004  -6.500  1.00 62.42           C
ATOM    486  CB  ARG A  67     -11.737  -1.383  -6.514  1.00 65.25           C
ATOM    487  CG  ARG A  67     -12.246  -1.827  -5.145  1.00 63.76           C
ATOM    488  CD  ARG A  67     -12.703  -3.289  -5.132  1.00 59.90           C
ATOM    489  NE  ARG A  67     -13.990  -3.497  -5.799  1.00 56.93           N
ATOM    490  CZ  ARG A  67     -15.196  -3.311  -5.240  1.00 57.02           C
ATOM    491  NH1 ARG A  67     -15.339  -2.901  -3.989  1.00 52.12           N
ATOM    492  NH2 ARG A  67     -16.298  -3.515  -5.954  1.00 61.83           N
ATOM    493  C   ARG A  67     -10.148   0.185  -7.719  1.00 69.85           C
ATOM    494  O   ARG A  67      -8.934   0.318  -7.565  1.00 76.99           O
ATOM    495  N   HIS A  68     -10.726   0.258  -8.913  1.00 67.92           N
ATOM    496  CA  HIS A  68      -9.947   0.402 -10.144  1.00 59.13           C
ATOM    497  CB  HIS A  68     -10.843   0.312 -11.364  1.00 58.36           C
ATOM    498  CG  HIS A  68     -11.277  -1.067 -11.666  1.00 57.22           C
ATOM    499  ND1 HIS A  68     -12.514  -1.545 -11.310  1.00 62.52           N
ATOM    500  CE1 HIS A  68     -12.630  -2.793 -11.717  1.00 61.07           C
ATOM    501  NE2 HIS A  68     -11.512  -3.137 -12.327  1.00 63.88           N
ATOM    502  CD2 HIS A  68     -10.644  -2.076 -12.299  1.00 60.96           C
ATOM    503  C   HIS A  68      -9.161   1.690 -10.245  1.00 54.33           C
ATOM    504  O   HIS A  68      -8.094   1.686 -10.805  1.00 65.37           O
ATOM    505  N   LEU A  69      -9.693   2.787  -9.732  1.00 56.87           N
ATOM    506  CA  LEU A  69      -9.029   4.088  -9.834  1.00 58.72           C
ATOM    507  CB  LEU A  69     -10.061   5.195 -10.031  1.00 63.52           C
ATOM    508  CG  LEU A  69     -11.007   5.077 -11.224  1.00 65.13           C
ATOM    509  CD1 LEU A  69     -11.880   6.321 -11.291  1.00 67.26           C
ATOM    510  CD2 LEU A  69     -10.250   4.883 -12.521  1.00 58.96           C
ATOM    511  C   LEU A  69      -8.231   4.404  -8.575  1.00 67.39           C
ATOM    512  O   LEU A  69      -7.738   5.534  -8.413  1.00 57.44           O
ATOM    513  N   GLN A  70      -8.128   3.408  -7.681  1.00 80.86           N
ATOM    514  CA  GLN A  70      -7.501   3.565  -6.364  1.00 71.39           C
ATOM    515  CB  GLN A  70      -6.000   3.395  -6.459  1.00 74.38           C
ATOM    516  CG  GLN A  70      -5.649   1.914  -6.445  1.00 87.86           C
ATOM    517  CD  GLN A  70      -4.323   1.587  -7.105  1.00 90.47           C
ATOM    518  OE1 GLN A  70      -3.555   2.480  -7.472  1.00 92.40           O
ATOM    519  NE2 GLN A  70      -4.050   0.294  -7.261  1.00 79.99           N
ATOM    520  C   GLN A  70      -7.879   4.879  -5.757  1.00 65.37           C
ATOM    521  O   GLN A  70      -7.034   5.740  -5.529  1.00 63.06           O
ATOM    522  N   LEU A  71      -9.184   5.035  -5.546  1.00 73.47           N
ATOM    523  CA  LEU A  71      -9.718   6.240  -4.947  1.00 81.62           C
ATOM    524  CB  LEU A  71     -10.335   7.128  -6.037  1.00 78.33           C
ATOM    525  CG  LEU A  71      -9.856   8.569  -6.244  1.00 83.15           C
ATOM    526  CD1 LEU A  71      -8.341   8.705  -6.192  1.00 79.28           C
ATOM    527  CD2 LEU A  71     -10.397   9.093  -7.572  1.00 84.28           C
ATOM    528  C   LEU A  71     -10.768   5.890  -3.880  1.00 78.62           C
ATOM    529  O   LEU A  71     -11.317   4.781  -3.873  1.00 65.32           O
ATOM    530  N   PRO A  72     -11.033   6.839  -2.963  1.00 83.35           N
ATOM    531  CA  PRO A  72     -12.149   6.648  -2.056  1.00 75.66           C
ATOM    532  CB  PRO A  72     -11.929   7.721  -0.963  1.00 74.66           C
ATOM    533  CG  PRO A  72     -10.559   8.259  -1.185  1.00 79.62           C
ATOM    534  CD  PRO A  72     -10.281   8.068  -2.646  1.00 76.67           C
ATOM    535  C   PRO A  72     -13.476   6.881  -2.791  1.00 69.91           C
ATOM    536  O   PRO A  72     -13.567   7.788  -3.641  1.00 56.46           O
ATOM    537  N   PRO A  73     -14.501   6.086  -2.442  1.00 63.25           N
ATOM    538  CA  PRO A  73     -15.824   6.247  -2.995  1.00 52.28           C
ATOM    539  CB  PRO A  73     -16.693   5.438  -2.040  1.00 59.13           C
ATOM    540  CG  PRO A  73     -15.798   4.371  -1.512  1.00 56.55           C
ATOM    541  CD  PRO A  73     -14.417   4.936  -1.511  1.00 57.22           C
ATOM    542  C   PRO A  73     -16.283   7.690  -3.029  1.00 54.28           C
ATOM    543  O   PRO A  73     -16.788   8.140  -4.045  1.00 71.56           O
ATOM    544  N   HIS A  74     -16.113   8.420  -1.939  1.00 62.24           N
ATOM    545  CA  HIS A  74     -16.604   9.803  -1.878  1.00 74.32           C
ATOM    546  CB  HIS A  74     -16.551  10.393  -0.448  1.00 76.65           C
ATOM    547  CG  HIS A  74     -15.200  10.305   0.202  1.00106.91           C
ATOM    548  ND1 HIS A  74     -14.769   9.179   0.875  1.00107.05           N
ATOM    549  CE1 HIS A  74     -13.550   9.386   1.342  1.00107.27           C
ATOM    550  NE2 HIS A  74     -13.169  10.601   0.989  1.00108.53           N
ATOM    551  CD2 HIS A  74     -14.182  11.199   0.278  1.00110.89           C
ATOM    552  C   HIS A  74     -15.891  10.676  -2.910  1.00 67.26           C
ATOM    553  O   HIS A  74     -16.466  11.652  -3.356  1.00 67.89           O
ATOM    554  N   GLU A  75     -14.660  10.318  -3.305  1.00 68.06           N
ATOM    555  CA  GLU A  75     -13.925  11.090  -4.318  1.00 71.01           C
ATOM    556  CB  GLU A  75     -12.421  10.789  -4.286  1.00 84.59           C
ATOM    557  CG  GLU A  75     -11.663  11.399  -3.107  1.00 91.23           C
ATOM    558  CD  GLU A  75     -11.711  12.926  -3.066  1.00 91.51           C
ATOM    559  OE1 GLU A  75     -11.537  13.572  -4.126  1.00 82.02           O
ATOM    560  OE2 GLU A  75     -11.931  13.478  -1.970  1.00 87.05           O
ATOM    561  C   GLU A  75     -14.479  10.773  -5.690  1.00 68.65           C
ATOM    562  O   GLU A  75     -14.634  11.665  -6.533  1.00 59.43           O
ATOM    563  N   VAL A  76     -14.811   9.496  -5.896  1.00 61.08           N
ATOM    564  CA  VAL A  76     -15.394   9.053  -7.154  1.00 57.84           C
ATOM    565  CB  VAL A  76     -15.669   7.547  -7.169  1.00 58.21           C
ATOM    566  CG1 VAL A  76     -16.278   7.134  -8.501  1.00 62.52           C
ATOM    567  CG2 VAL A  76     -14.392   6.765  -6.919  1.00 61.08           C
ATOM    568  C   VAL A  76     -16.700   9.806  -7.424  1.00 64.73           C
ATOM    569  O   VAL A  76     -16.995  10.141  -8.559  1.00 60.76           O
ATOM    570  N   GLU A  77     -17.482  10.065  -6.380  1.00 61.23           N
ATOM    571  CA  GLU A  77     -18.772  10.756  -6.537  1.00 62.44           C
ATOM    572  CB  GLU A  77     -19.627  10.597  -5.269  1.00 62.80           C
ATOM    573  CG  GLU A  77     -19.907   9.136  -4.893  1.00 63.62           C
ATOM    574  CD  GLU A  77     -20.720   8.985  -3.624  1.00 58.37           C
ATOM    575  OE1 GLU A  77     -21.599   9.835  -3.382  1.00 63.20           O
ATOM    576  OE2 GLU A  77     -20.501   7.997  -2.878  1.00 59.93           O
ATOM    577  C   GLU A  77     -18.588  12.237  -6.875  1.00 60.03           C
ATOM    578  O   GLU A  77     -19.530  12.891  -7.291  1.00 51.73           O
ATOM    579  N   LYS A  78     -17.386  12.766  -6.658  1.00 61.51           N
ATOM    580  CA  LYS A  78     -17.048  14.150  -7.020  1.00 64.10           C
ATOM    581  CB  LYS A  78     -15.862  14.671  -6.173  1.00 75.79           C
ATOM    582  CG  LYS A  78     -16.039  14.597  -4.645  1.00 88.14           C
ATOM    583  CD  LYS A  78     -15.067  15.440  -3.808  1.00101.63           C
ATOM    584  CE  LYS A  78     -14.973  15.005  -2.337  1.00101.27           C
ATOM    585  NZ  LYS A  78     -16.250  15.178  -1.572  1.00 95.21           N
ATOM    586  C   LYS A  78     -16.663  14.165  -8.487  1.00 62.28           C
ATOM    587  O   LYS A  78     -16.812  15.174  -9.185  1.00 60.12           O
ATOM    588  N   ARG A  79     -16.173  13.013  -8.940  1.00 63.50           N
ATOM    589  CA  ARG A  79     -15.648  12.819 -10.283  1.00 65.80           C
ATOM    590  CB  ARG A  79     -14.530  11.777 -10.175  1.00 65.61           C
ATOM    591  CG  ARG A  79     -13.958  11.260 -11.477  1.00 69.89           C
ATOM    592  CD  ARG A  79     -12.920  10.173 -11.197  1.00 65.59           C
ATOM    593  NE  ARG A  79     -12.337   9.656 -12.434  1.00 76.52           N
ATOM    594  CZ  ARG A  79     -11.403  10.285 -13.152  1.00 81.65           C
ATOM    595  NH1 ARG A  79     -10.906  11.464 -12.773  1.00 87.99           N
ATOM    596  NH2 ARG A  79     -10.957   9.732 -14.268  1.00 73.49           N
ATOM    597  C   ARG A  79     -16.734  12.360 -11.283  1.00 60.78           C
ATOM    598  O   ARG A  79     -16.798  12.825 -12.409  1.00 60.98           O
ATOM    599  N   VAL A  80     -17.607  11.469 -10.840  1.00 60.47           N
ATOM    600  CA  VAL A  80     -18.688  10.919 -11.664  1.00 50.99           C
ATOM    601  CB  VAL A  80     -18.616   9.392 -11.606  1.00 46.69           C
ATOM    602  CG1 VAL A  80     -19.679   8.743 -12.480  1.00 53.37           C
ATOM    603  CG2 VAL A  80     -17.234   8.932 -12.018  1.00 51.67           C
ATOM    604  C   VAL A  80     -20.068  11.445 -11.171  1.00 49.55           C
ATOM    605  O   VAL A  80     -20.331  11.534  -9.983  1.00 62.05           O
ATOM    606  N   ALA A  81     -20.928  11.851 -12.083  1.00 39.53           N
ATOM    607  CA  ALA A  81     -22.286  12.206 -11.722  1.00 45.62           C
ATOM    608  CB  ALA A  81     -22.892  13.157 -12.748  1.00 50.55           C
ATOM    609  C   ALA A  81     -23.121  10.906 -11.659  1.00 46.15           C
ATOM    610  O   ALA A  81     -23.431  10.310 -12.684  1.00 40.93           O
ATOM    611  N   PHE A  82     -23.483  10.496 -10.450  1.00 49.03           N
ATOM    612  CA  PHE A  82     -24.420   9.414 -10.249  1.00 48.29           C
ATOM    613  CB  PHE A  82     -24.023   8.613  -9.026  1.00 49.18           C
ATOM    614  CG  PHE A  82     -22.692   7.912  -9.159  1.00 43.91           C
ATOM    615  CD1 PHE A  82     -22.586   6.715  -9.820  1.00 48.33           C
ATOM    616  CE1 PHE A  82     -21.363   6.058  -9.933  1.00 53.03           C
ATOM    617  CZ  PHE A  82     -20.230   6.610  -9.360  1.00 52.47           C
ATOM    618  CE2 PHE A  82     -20.333   7.808  -8.676  1.00 48.07           C
ATOM    619  CD2 PHE A  82     -21.555   8.453  -8.590  1.00 49.21           C
ATOM    620  C   PHE A  82     -25.816  10.012 -10.077  1.00 43.14           C
ATOM    621  O   PHE A  82     -26.034  10.789  -9.189  1.00 51.13           O
ATOM    622  N   VAL A  83     -26.740   9.668 -10.965  1.00 40.37           N
ATOM    623  CA  VAL A  83     -28.139  10.052 -10.865  1.00 41.48           C
ATOM    624  CB  VAL A  83     -28.563  10.921 -12.059  1.00 47.58           C
ATOM    625  CG1 VAL A  83     -30.056  11.231 -12.024  1.00 46.60           C
ATOM    626  CG2 VAL A  83     -27.790  12.207 -12.072  1.00 49.21           C
ATOM    627  C   VAL A  83     -28.990   8.763 -10.869  1.00 42.48           C
ATOM    628  O   VAL A  83     -29.183   8.129 -11.902  1.00 33.49           O
ATOM    629  N   MET A  84     -29.481   8.385  -9.698  1.00 41.47           N
ATOM    630  CA  MET A  84     -30.239   7.165  -9.523  1.00 37.54           C
ATOM    631  CB  MET A  84     -29.709   6.391  -8.309  1.00 39.21           C
ATOM    632  CG  MET A  84     -28.274   5.926  -8.434  1.00 42.13           C
ATOM    633  SD  MET A  84     -28.037   4.791  -9.814  1.00 44.15           S
ATOM    634  CE  MET A  84     -26.580   5.449 -10.593  1.00 45.30           C
ATOM    635  C   MET A  84     -31.701   7.543  -9.326  1.00 39.70           C
ATOM    636  O   MET A  84     -32.056   8.237  -8.369  1.00 39.23           O
ATOM    637  N   SER A  85     -32.537   7.080 -10.245  1.00 41.05           N
ATOM    638  CA  SER A  85     -33.988   7.244 -10.159  1.00 42.45           C
ATOM    639  CB  SER A  85     -34.569   7.573 -11.531  1.00 42.68           C
ATOM    640  OG  SER A  85     -35.946   7.920 -11.429  1.00 49.52           O
ATOM    641  C   SER A  85     -34.617   5.945  -9.675  1.00 39.64           C
ATOM    642  O   SER A  85     -34.525   4.904 -10.342  1.00 37.87           O
ATOM    643  N   GLY A  86     -35.257   6.008  -8.512  1.00 40.66           N
ATOM    644  CA  GLY A  86     -35.901   4.843  -7.928  1.00 37.01           C
ATOM    645  C   GLY A  86     -37.245   4.595  -8.593  1.00 33.56           C
ATOM    646  O   GLY A  86     -37.778   5.466  -9.260  1.00 32.76           O
ATOM    647  N   GLY A  87     -37.773   3.395  -8.427  1.00 31.88           N
ATOM    648  CA  GLY A  87     -39.116   3.090  -8.866  1.00 30.87           C
ATOM    649  C   GLY A  87     -39.115   2.444 -10.214  1.00 33.28           C
ATOM    650  O   GLY A  87     -38.976   3.120 -11.224  1.00 35.25           O
ATOM    651  N   THR A  88     -39.234   1.126 -10.223  1.00 33.15           N
ATOM    652  CA  THR A  88     -39.247   0.346 -11.454  1.00 36.83           C
ATOM    653  CB  THR A  88     -38.016  -0.570 -11.561  1.00 38.80           C
ATOM    654  OG1 THR A  88     -37.927  -1.405 -10.389  1.00 38.83           O
ATOM    655  CG2 THR A  88     -36.734   0.280 -11.701  1.00 37.91           C
ATOM    656  C   THR A  88     -40.491  -0.518 -11.464  1.00 36.29           C
ATOM    657  O   THR A  88     -40.416  -1.726 -11.367  1.00 35.51           O
ATOM    658  N   GLU A  89     -41.631   0.149 -11.576  1.00 34.93           N
ATOM    659  CA  GLU A  89     -42.912  -0.502 -11.495  1.00 29.99           C
ATOM    660  CB  GLU A  89     -43.954   0.491 -10.968  1.00 33.19           C
ATOM    661  CG  GLU A  89     -43.659   1.025  -9.552  1.00 32.90           C
ATOM    662  CD  GLU A  89     -42.744   2.258  -9.541  1.00 32.74           C
ATOM    663  OE1 GLU A  89     -42.312   2.707 -10.624  1.00 31.81           O
ATOM    664  OE2 GLU A  89     -42.505   2.828  -8.463  1.00 28.66           O
ATOM    665  C   GLU A  89     -43.321  -1.042 -12.866  1.00 35.10           C
ATOM    666  O   GLU A  89     -42.795  -0.631 -13.911  1.00 31.41           O
ATOM    667  N   GLY A  90     -44.256  -1.983 -12.863  1.00 34.92           N
ATOM    668  CA  GLY A  90     -44.720  -2.605 -14.085  1.00 33.83           C
ATOM    669  C   GLY A  90     -43.596  -3.349 -14.773  1.00 35.28           C
ATOM    670  O   GLY A  90     -42.911  -4.171 -14.156  1.00 38.36           O
ATOM    671  N   VAL A  91     -43.396  -3.065 -16.053  1.00 32.50           N
ATOM    672  CA  VAL A  91     -42.391  -3.799 -16.844  1.00 36.64           C
ATOM    673  CB  VAL A  91     -42.839  -3.995 -18.322  1.00 38.06           C
ATOM    674  CG1 VAL A  91     -44.065  -4.864 -18.379  1.00 39.43           C
ATOM    675  CG2 VAL A  91     -43.127  -2.676 -19.018  1.00 38.09           C
ATOM    676  C   VAL A  91     -40.999  -3.141 -16.803  1.00 36.22           C
ATOM    677  O   VAL A  91     -40.052  -3.614 -17.451  1.00 36.62           O
ATOM    678  N   LEU A  92     -40.871  -2.075 -16.017  1.00 37.05           N
ATOM    679  CA  LEU A  92     -39.605  -1.362 -15.908  1.00 36.58           C
ATOM    680  CB  LEU A  92     -39.732  -0.088 -15.063  1.00 31.40           C
ATOM    681  CG  LEU A  92     -40.531   1.000 -15.768  1.00 33.91           C
ATOM    682  CD1 LEU A  92     -40.936   2.103 -14.807  1.00 33.85           C
ATOM    683  CD2 LEU A  92     -39.786   1.581 -16.944  1.00 37.53           C
ATOM    684  C   LEU A  92     -38.562  -2.297 -15.330  1.00 39.70           C
ATOM    685  O   LEU A  92     -38.808  -2.948 -14.307  1.00 37.32           O
ATOM    686  N   SER A  93     -37.413  -2.364 -16.006  1.00 38.59           N
ATOM    687  CA  SER A  93     -36.357  -3.311 -15.646  1.00 37.12           C
ATOM    688  CB  SER A  93     -35.981  -4.146 -16.855  1.00 34.53           C
ATOM    689  OG  SER A  93     -35.350  -5.333 -16.460  1.00 35.97           O
ATOM    690  C   SER A  93     -35.131  -2.569 -15.121  1.00 36.79           C
ATOM    691  O   SER A  93     -34.554  -1.776 -15.843  1.00 41.58           O
ATOM    692  N   PRO A  94     -34.730  -2.830 -13.865  1.00 36.25           N
ATOM    693  CA  PRO A  94     -33.618  -2.135 -13.255  1.00 36.52           C
ATOM    694  CB  PRO A  94     -33.439  -2.882 -11.916  1.00 36.16           C
ATOM    695  CG  PRO A  94     -34.808  -3.305 -11.571  1.00 36.15           C
ATOM    696  CD  PRO A  94     -35.392  -3.720 -12.896  1.00 37.44           C
ATOM    697  C   PRO A  94     -32.334  -2.206 -14.088  1.00 37.81           C
ATOM    698  O   PRO A  94     -32.002  -3.239 -14.635  1.00 38.40           O
ATOM    699  N   HIS A  95     -31.631  -1.094 -14.174  1.00 36.28           N
ATOM    700  CA  HIS A  95     -30.470  -1.028 -15.007  1.00 37.69           C
ATOM    701  CB  HIS A  95     -30.870  -1.084 -16.483  1.00 38.43           C
ATOM    702  CG  HIS A  95     -31.532   0.160 -16.956  1.00 35.60           C
ATOM    703  ND1 HIS A  95     -32.860   0.421 -16.715  1.00 37.70           N
ATOM    704  CE1 HIS A  95     -33.177   1.601 -17.215  1.00 37.46           C
ATOM    705  NE2 HIS A  95     -32.099   2.109 -17.780  1.00 42.15           N
ATOM    706  CD2 HIS A  95     -31.056   1.221 -17.641  1.00 34.99           C
ATOM    707  C   HIS A  95     -29.739   0.259 -14.771  1.00 35.57           C
ATOM    708  O   HIS A  95     -30.269   1.190 -14.141  1.00 41.37           O
ATOM    709  N   HIS A  96     -28.515   0.306 -15.285  1.00 34.71           N
ATOM    710  CA  HIS A  96     -27.746   1.533 -15.316  1.00 38.09           C
ATOM    711  CB  HIS A  96     -26.425   1.320 -14.619  1.00 37.70           C
ATOM    712  CG  HIS A  96     -26.556   1.122 -13.159  1.00 38.08           C
ATOM    713  ND1 HIS A  96     -25.908   0.112 -12.485  1.00 40.59           N
ATOM    714  CE1 HIS A  96     -26.196   0.188 -11.195  1.00 39.70           C
ATOM    715  NE2 HIS A  96     -27.023   1.206 -11.018  1.00 40.76           N
ATOM    716  CD2 HIS A  96     -27.257   1.814 -12.229  1.00 35.93           C
ATOM    717  C   HIS A  96     -27.478   1.919 -16.747  1.00 38.28           C
ATOM    718  O   HIS A  96     -27.269   1.050 -17.596  1.00 42.00           O
ATOM    719  N   THR A  97     -27.461   3.219 -17.015  1.00 38.45           N
ATOM    720  CA  THR A  97     -26.864   3.707 -18.240  1.00 39.72           C
ATOM    721  CB  THR A  97     -27.778   4.673 -18.970  1.00 41.97           C
ATOM    722  OG1 THR A  97     -29.034   4.042 -19.202  1.00 46.10           O
ATOM    723  CG2 THR A  97     -27.167   5.033 -20.320  1.00 52.56           C
ATOM    724  C   THR A  97     -25.524   4.374 -17.893  1.00 44.18           C
ATOM    725  O   THR A  97     -25.485   5.385 -17.187  1.00 42.07           O
ATOM    726  N   VAL A  98     -24.443   3.804 -18.409  1.00 42.05           N
ATOM    727  CA  VAL A  98     -23.092   4.314 -18.181  1.00 41.53           C
ATOM    728  CB  VAL A  98     -22.087   3.170 -17.991  1.00 43.19           C
ATOM    729  CG1 VAL A  98     -20.678   3.720 -17.866  1.00 50.65           C
ATOM    730  CG2 VAL A  98     -22.442   2.347 -16.744  1.00 41.33           C
ATOM    731  C   VAL A  98     -22.626   5.153 -19.368  1.00 44.42           C
ATOM    732  O   VAL A  98     -22.628   4.682 -20.519  1.00 41.07           O
ATOM    733  N   PHE A  99     -22.225   6.388 -19.062  1.00 41.22           N
ATOM    734  CA  PHE A  99     -21.666   7.316 -20.031  1.00 44.75           C
ATOM    735  CB  PHE A  99     -22.327   8.697 -19.892  1.00 51.02           C
ATOM    736  CG  PHE A  99     -23.815   8.690 -20.039  1.00 51.16           C
ATOM    737  CD1 PHE A  99     -24.626   8.397 -18.950  1.00 48.04           C
ATOM    738  CE1 PHE A  99     -25.995   8.377 -19.085  1.00 50.35           C
ATOM    739  CZ  PHE A  99     -26.585   8.678 -20.309  1.00 53.49           C
ATOM    740  CE2 PHE A  99     -25.797   9.008 -21.397  1.00 53.26           C
ATOM    741  CD2 PHE A  99     -24.413   9.000 -21.263  1.00 55.36           C
ATOM    742  C   PHE A  99     -20.131   7.475 -19.830  1.00 51.19           C
ATOM    743  O   PHE A  99     -19.663   7.844 -18.733  1.00 52.87           O
ATOM    744  N   ALA A 100     -19.363   7.181 -20.878  1.00 47.31           N
ATOM    745  CA  ALA A 100     -17.913   7.353 -20.860  1.00 49.71           C
ATOM    746  CB  ALA A 100     -17.224   6.052 -21.173  1.00 47.16           C
ATOM    747  C   ALA A 100     -17.506   8.438 -21.866  1.00 50.32           C
ATOM    748  O   ALA A 100     -18.089   8.564 -22.931  1.00 54.11           O
ATOM    749  N   ARG A 101     -16.525   9.235 -21.486  1.00 47.91           N
ATOM    750  CA  ARG A 101     -16.077  10.350 -22.281  1.00 54.83           C
ATOM    751  CB  ARG A 101     -16.439  11.642 -21.586  1.00 57.35           C
ATOM    752  CG  ARG A 101     -16.043  12.877 -22.368  1.00 58.31           C
ATOM    753  CD  ARG A 101     -16.790  14.100 -21.866  1.00 57.06           C
ATOM    754  NE  ARG A 101     -16.261  14.609 -20.601  1.00 56.41           N
ATOM    755  CZ  ARG A 101     -16.760  15.656 -19.954  1.00 56.86           C
ATOM    756  NH1 ARG A 101     -17.803  16.308 -20.444  1.00 63.81           N
ATOM    757  NH2 ARG A 101     -16.228  16.058 -18.810  1.00 64.44           N
ATOM    758  C   ARG A 101     -14.572  10.265 -22.446  1.00 57.91           C
ATOM    759  O   ARG A 101     -13.830  10.229 -21.455  1.00 61.65           O
ATOM    760  N   ARG A 102     -14.128  10.182 -23.694  1.00 75.36           N
ATOM    761  CA  ARG A 102     -12.695  10.096 -24.020  1.00 84.78           C
ATOM    762  CB  ARG A 102     -12.372   8.801 -24.766  1.00 69.56           C
ATOM    763  CG  ARG A 102     -12.565   7.534 -23.942  1.00 80.37           C
ATOM    764  CD  ARG A 102     -13.224   6.414 -24.729  1.00 80.33           C
ATOM    765  NE  ARG A 102     -12.305   5.692 -25.596  1.00 74.41           N
ATOM    766  CZ  ARG A 102     -12.663   4.981 -26.663  1.00 87.05           C
ATOM    767  NH1 ARG A 102     -13.931   4.889 -27.045  1.00 80.81           N
ATOM    768  NH2 ARG A 102     -11.730   4.366 -27.376  1.00101.03           N
ATOM    769  C   ARG A 102     -12.352  11.271 -24.904  1.00 91.50           C
ATOM    770  O   ARG A 102     -13.227  11.782 -25.599  1.00 86.10           O
ATOM    771  N   PRO A 103     -11.085  11.713 -24.874  1.00107.76           N
ATOM    772  CA  PRO A 103     -10.674  12.712 -25.859  1.00103.19           C
ATOM    773  CB  PRO A 103      -9.180  12.912 -25.582  1.00106.29           C
ATOM    774  CG  PRO A 103      -8.918  12.312 -24.243  1.00112.27           C
ATOM    775  CD  PRO A 103     -10.006  11.328 -23.946  1.00106.71           C
ATOM    776  C   PRO A 103     -10.925  12.189 -27.278  1.00 98.83           C
ATOM    777  O   PRO A 103     -10.772  10.982 -27.539  1.00 74.79           O
ATOM    778  N   ALA A 104     -11.342  13.091 -28.169  1.00 93.86           N
ATOM    779  CA  ALA A 104     -11.864  12.729 -29.495  1.00 93.32           C
ATOM    780  CB  ALA A 104     -12.051  13.989 -30.324  1.00 84.94           C
ATOM    781  C   ALA A 104     -11.001  11.660 -30.202  1.00105.78           C
ATOM    782  O   ALA A 104     -10.374  10.848 -29.524  1.00107.20           O
ATOM    783  N   ASP A 105     -11.009  11.578 -31.533  1.00123.35           N
ATOM    784  CA  ASP A 105     -10.073  10.642 -32.199  1.00138.55           C
ATOM    785  CB  ASP A 105     -10.445   9.169 -31.857  1.00129.94           C
ATOM    786  CG  ASP A 105     -11.859   8.787 -32.282  1.00115.65           C
ATOM    787  OD1 ASP A 105     -12.626   8.333 -31.409  1.00100.91           O
ATOM    788  OD2 ASP A 105     -12.199   8.913 -33.479  1.00108.88           O
ATOM    789  C   ASP A 105      -9.851  10.841 -33.732  1.00145.84           C
ATOM    790  O   ASP A 105     -10.284  11.831 -34.352  1.00128.41           O
ATOM    791  N   ALA A 106      -9.141   9.881 -34.320  1.00138.31           N
ATOM    792  CA  ALA A 106      -8.723   9.933 -35.716  1.00126.07           C
ATOM    793  CB  ALA A 106      -7.267   9.511 -35.812  1.00119.60           C
ATOM    794  C   ALA A 106      -9.592   9.066 -36.629  1.00122.18           C
ATOM    795  O   ALA A 106      -9.209   7.945 -36.960  1.00 97.54           O
ATOM    796  N   HIS A 107     -10.747   9.618 -37.021  1.00123.42           N
ATOM    797  CA  HIS A 107     -11.755   8.988 -37.929  1.00115.25           C
ATOM    798  CB  HIS A 107     -11.934   7.481 -37.645  1.00122.40           C
ATOM    799  CG  HIS A 107     -11.388   6.569 -38.713  1.00125.95           C
ATOM    800  ND1 HIS A 107     -12.036   5.411 -39.099  1.00124.65           N
ATOM    801  CE1 HIS A 107     -11.336   4.805 -40.043  1.00116.79           C
ATOM    802  NE2 HIS A 107     -10.257   5.529 -40.287  1.00119.29           N
ATOM    803  CD2 HIS A 107     -10.263   6.634 -39.467  1.00121.20           C
ATOM    804  C   HIS A 107     -13.124   9.716 -37.810  1.00108.06           C
ATOM    805  O   HIS A 107     -14.188   9.096 -37.949  1.00 99.16           O
ATOM    806  N   ALA A 108     -13.065  11.035 -37.577  1.00102.37           N
ATOM    807  CA  ALA A 108     -14.236  11.926 -37.337  1.00 98.71           C
ATOM    808  CB  ALA A 108     -13.768  13.380 -37.307  1.00 89.92           C
ATOM    809  C   ALA A 108     -15.368  11.772 -38.372  1.00 94.13           C
ATOM    810  O   ALA A 108     -15.108  11.755 -39.566  1.00 89.00           O
ATOM    811  N   PRO A 109     -16.629  11.659 -37.912  1.00 89.11           N
ATOM    812  CA  PRO A 109     -17.734  11.563 -38.831  1.00 74.60           C
ATOM    813  CB  PRO A 109     -18.675  10.594 -38.127  1.00 84.72           C
ATOM    814  CG  PRO A 109     -18.445  10.825 -36.662  1.00 82.07           C
ATOM    815  CD  PRO A 109     -17.082  11.456 -36.525  1.00 88.99           C
ATOM    816  C   PRO A 109     -18.427  12.886 -39.031  1.00 72.83           C
ATOM    817  O   PRO A 109     -18.149  13.859 -38.333  1.00 66.86           O
ATOM    818  N   ALA A 110     -19.351  12.899 -39.977  1.00 73.74           N
ATOM    819  CA  ALA A 110     -19.950  14.122 -40.453  1.00 68.87           C
ATOM    820  CB  ALA A 110     -20.182  14.017 -41.949  1.00 68.66           C
ATOM    821  C   ALA A 110     -21.254  14.453 -39.743  1.00 71.09           C
ATOM    822  O   ALA A 110     -22.160  13.618 -39.642  1.00 74.26           O
ATOM    823  N   GLY A 111     -21.339  15.691 -39.272  1.00 69.04           N
ATOM    824  CA  GLY A 111     -22.513  16.198 -38.579  1.00 71.77           C
ATOM    825  C   GLY A 111     -22.297  16.197 -37.076  1.00 74.66           C
ATOM    826  O   GLY A 111     -21.309  15.650 -36.584  1.00 66.78           O
ATOM    827  N   LYS A 112     -23.236  16.800 -36.346  1.00 65.94           N
ATOM    828  CA  LYS A 112     -23.180  16.824 -34.893  1.00 52.25           C
ATOM    829  CB  LYS A 112     -24.224  17.773 -34.333  1.00 51.99           C
ATOM    830  CG  LYS A 112     -24.090  19.213 -34.798  1.00 48.56           C
ATOM    831  CD  LYS A 112     -25.367  20.000 -34.598  1.00 50.87           C
ATOM    832  CE  LYS A 112     -25.167  21.417 -35.086  1.00 56.08           C
ATOM    833  NZ  LYS A 112     -26.460  22.113 -35.337  1.00 64.09           N
ATOM    834  C   LYS A 112     -23.387  15.402 -34.346  1.00 55.53           C
ATOM    835  O   LYS A 112     -24.102  14.605 -34.941  1.00 61.20           O
ATOM    836  N   ARG A 113     -22.724  15.080 -33.240  1.00 52.82           N
ATOM    837  CA  ARG A 113     -22.885  13.783 -32.568  1.00 55.10           C
ATOM    838  CB  ARG A 113     -21.693  12.880 -32.855  1.00 50.90           C
ATOM    839  CG  ARG A 113     -21.595  12.518 -34.313  1.00 51.59           C
ATOM    840  CD  ARG A 113     -22.715  11.581 -34.713  1.00 50.72           C
ATOM    841  NE  ARG A 113     -22.177  10.394 -35.369  1.00 49.52           N
ATOM    842  CZ  ARG A 113     -22.247  10.149 -36.668  1.00 54.82           C
ATOM    843  NH1 ARG A 113     -22.879  10.985 -37.480  1.00 48.12           N
ATOM    844  NH2 ARG A 113     -21.695   9.035 -37.151  1.00 68.21           N
ATOM    845  C   ARG A 113     -23.034  13.955 -31.061  1.00 49.77           C
ATOM    846  O   ARG A 113     -22.854  15.042 -30.535  1.00 38.24           O
ATOM    847  N   LEU A 114     -23.368  12.860 -30.391  1.00 53.12           N
ATOM    848  CA  LEU A 114     -23.697  12.870 -28.953  1.00 49.73           C
ATOM    849  CB  LEU A 114     -24.004  11.455 -28.471  1.00 50.94           C
ATOM    850  CG  LEU A 114     -24.506  11.397 -27.029  1.00 55.81           C
ATOM    851  CD1 LEU A 114     -25.991  11.688 -26.998  1.00 54.36           C
ATOM    852  CD2 LEU A 114     -24.243  10.034 -26.422  1.00 64.37           C
ATOM    853  C   LEU A 114     -22.584  13.405 -28.092  1.00 45.78           C
ATOM    854  O   LEU A 114     -21.471  12.880 -28.085  1.00 44.08           O
ATOM    855  N   THR A 115     -22.898  14.445 -27.343  1.00 48.55           N
ATOM    856  CA  THR A 115     -21.989  14.928 -26.330  1.00 52.17           C
ATOM    857  CB  THR A 115     -21.330  16.265 -26.724  1.00 46.33           C
ATOM    858  OG1 THR A 115     -20.308  16.590 -25.760  1.00 48.71           O
ATOM    859  CG2 THR A 115     -22.349  17.379 -26.783  1.00 48.49           C
ATOM    860  C   THR A 115     -22.721  15.070 -24.996  1.00 51.96           C
ATOM    861  O   THR A 115     -23.954  15.106 -24.951  1.00 53.31           O
ATOM    862  N   LEU A 116     -21.930  15.175 -23.935  1.00 53.34           N
ATOM    863  CA  LEU A 116     -22.425  15.134 -22.579  1.00 54.13           C
ATOM    864  CB  LEU A 116     -22.394  13.674 -22.151  1.00 60.87           C
ATOM    865  CG  LEU A 116     -22.758  13.327 -20.725  1.00 73.70           C
ATOM    866  CD1 LEU A 116     -23.485  12.004 -20.721  1.00 76.43           C
ATOM    867  CD2 LEU A 116     -21.522  13.225 -19.846  1.00 80.35           C
ATOM    868  C   LEU A 116     -21.543  15.988 -21.662  1.00 53.30           C
ATOM    869  O   LEU A 116     -20.315  15.967 -21.778  1.00 54.82           O
ATOM    870  N   GLY A 117     -22.167  16.750 -20.772  1.00 53.62           N
ATOM    871  CA  GLY A 117     -21.446  17.578 -19.803  1.00 60.41           C
ATOM    872  C   GLY A 117     -22.138  17.540 -18.460  1.00 57.42           C
ATOM    873  O   GLY A 117     -23.349  17.411 -18.423  1.00 56.77           O
ATOM    874  N   ILE A 118     -21.369  17.638 -17.373  1.00 52.79           N
ATOM    875  CA  ILE A 118     -21.908  17.511 -16.018  1.00 52.64           C
ATOM    876  CB  ILE A 118     -21.431  16.225 -15.291  1.00 54.36           C
ATOM    877  CG1 ILE A 118     -19.945  16.295 -14.936  1.00 63.29           C
ATOM    878  CD1 ILE A 118     -19.438  15.154 -14.071  1.00 69.03           C
ATOM    879  CG2 ILE A 118     -21.675  15.007 -16.170  1.00 54.52           C
ATOM    880  C   ILE A 118     -21.579  18.731 -15.192  1.00 47.48           C
ATOM    881  O   ILE A 118     -20.607  19.396 -15.457  1.00 48.01           O
ATOM    882  N   ALA A 119     -22.457  19.056 -14.243  1.00 48.77           N
ATOM    883  CA  ALA A 119     -22.242  20.142 -13.305  1.00 42.20           C
ATOM    884  CB  ALA A 119     -22.719  21.448 -13.866  1.00 37.38           C
ATOM    885  C   ALA A 119     -22.943  19.853 -11.989  1.00 49.13           C
ATOM    886  O   ALA A 119     -23.850  19.027 -11.947  1.00 56.46           O
ATOM    887  N   PHE A 120     -22.497  20.511 -10.917  1.00 48.54           N
ATOM    888  CA  PHE A 120     -23.065  20.342  -9.585  1.00 44.30           C
ATOM    889  CB  PHE A 120     -22.099  19.653  -8.616  1.00 41.38           C
ATOM    890  CG  PHE A 120     -21.600  18.296  -9.068  1.00 46.12           C
ATOM    891  CD1 PHE A 120     -22.293  17.139  -8.732  1.00 51.63           C
ATOM    892  CE1 PHE A 120     -21.821  15.872  -9.100  1.00 46.87           C
ATOM    893  CZ  PHE A 120     -20.622  15.752  -9.791  1.00 51.59           C
ATOM    894  CE2 PHE A 120     -19.901  16.897 -10.115  1.00 54.00           C
ATOM    895  CD2 PHE A 120     -20.386  18.157  -9.755  1.00 48.43           C
ATOM    896  C   PHE A 120     -23.346  21.719  -9.034  1.00 43.94           C
ATOM    897  O   PHE A 120     -22.618  22.645  -9.325  1.00 45.21           O
ATOM    898  N   THR A 121     -24.408  21.853  -8.236  1.00 45.67           N
ATOM    899  CA  THR A 121     -24.591  23.041  -7.427  1.00 42.38           C
ATOM    900  CB  THR A 121     -26.052  23.482  -7.337  1.00 38.62           C
ATOM    901  OG1 THR A 121     -26.754  22.651  -6.408  1.00 45.32           O
ATOM    902  CG2 THR A 121     -26.692  23.433  -8.677  1.00 42.04           C
ATOM    903  C   THR A 121     -24.090  22.804  -6.026  1.00 40.25           C
ATOM    904  O   THR A 121     -23.772  21.690  -5.655  1.00 43.96           O
ATOM    905  N   ARG A 122     -24.042  23.873  -5.255  1.00 43.81           N
ATOM    906  CA  ARG A 122     -23.893  23.786  -3.818  1.00 46.30           C
ATOM    907  CB  ARG A 122     -23.738  25.190  -3.205  1.00 44.70           C
ATOM    908  CG  ARG A 122     -24.935  26.119  -3.423  1.00 48.76           C
ATOM    909  CD  ARG A 122     -24.940  27.304  -2.461  1.00 44.13           C
ATOM    910  NE  ARG A 122     -26.067  28.195  -2.721  1.00 44.68           N
ATOM    911  CZ  ARG A 122     -27.224  28.187  -2.067  1.00 48.20           C
ATOM    912  NH1 ARG A 122     -27.479  27.302  -1.095  1.00 52.17           N
ATOM    913  NH2 ARG A 122     -28.161  29.049  -2.420  1.00 51.73           N
ATOM    914  C   ARG A 122     -25.075  23.062  -3.149  1.00 49.45           C
ATOM    915  O   ARG A 122     -26.173  22.898  -3.720  1.00 43.69           O
ATOM    916  N   ASP A 123     -24.810  22.620  -1.926  1.00 49.85           N
ATOM    917  CA  ASP A 123     -25.813  22.077  -1.037  1.00 43.07           C
ATOM    918  CB  ASP A 123     -25.165  21.565   0.249  1.00 44.49           C
ATOM    919  CG  ASP A 123     -24.464  20.199   0.076  1.00 45.62           C
ATOM    920  OD1 ASP A 123     -24.526  19.521  -0.974  1.00 46.30           O
ATOM    921  OD2 ASP A 123     -23.872  19.760   1.039  1.00 50.47           O
ATOM    922  C   ASP A 123     -26.807  23.166  -0.728  1.00 43.89           C
ATOM    923  O   ASP A 123     -26.437  24.337  -0.603  1.00 45.52           O
ATOM    924  N   PHE A 124     -28.085  22.780  -0.693  1.00 50.86           N
ATOM    925  CA  PHE A 124     -29.176  23.686  -0.369  1.00 46.22           C
ATOM    926  CB  PHE A 124     -30.413  23.428  -1.247  1.00 46.85           C
ATOM    927  CG  PHE A 124     -30.156  23.651  -2.717  1.00 43.84           C
ATOM    928  CD1 PHE A 124     -30.023  24.940  -3.225  1.00 45.40           C
ATOM    929  CE1 PHE A 124     -29.775  25.156  -4.571  1.00 51.53           C
ATOM    930  CZ  PHE A 124     -29.652  24.069  -5.429  1.00 47.38           C
ATOM    931  CE2 PHE A 124     -29.790  22.792  -4.930  1.00 43.35           C
ATOM    932  CD2 PHE A 124     -30.047  22.589  -3.580  1.00 37.71           C
ATOM    933  C   PHE A 124     -29.554  23.563   1.099  1.00 47.24           C
ATOM    934  O   PHE A 124     -29.374  22.535   1.725  1.00 45.29           O
ATOM    935  N   LEU A 125     -30.077  24.645   1.648  1.00 49.50           N
ATOM    936  CA  LEU A 125     -30.675  24.571   2.954  1.00 53.67           C
ATOM    937  CB  LEU A 125     -30.794  25.967   3.566  1.00 63.94           C
ATOM    938  CG  LEU A 125     -29.436  26.632   3.848  1.00 56.32           C
ATOM    939  CD1 LEU A 125     -29.578  28.145   3.857  1.00 59.01           C
ATOM    940  CD2 LEU A 125     -28.856  26.106   5.151  1.00 58.34           C
ATOM    941  C   LEU A 125     -32.036  23.956   2.733  1.00 51.84           C
ATOM    942  O   LEU A 125     -32.622  24.142   1.655  1.00 51.11           O
ATOM    943  N   PRO A 126     -32.549  23.226   3.740  1.00 45.34           N
ATOM    944  CA  PRO A 126     -33.932  22.749   3.687  1.00 47.41           C
ATOM    945  CB  PRO A 126     -34.232  22.398   5.150  1.00 48.23           C
ATOM    946  CG  PRO A 126     -32.920  21.966   5.700  1.00 43.99           C
ATOM    947  CD  PRO A 126     -31.876  22.805   4.980  1.00 43.36           C
ATOM    948  C   PRO A 126     -34.921  23.796   3.160  1.00 51.05           C
ATOM    949  O   PRO A 126     -35.716  23.507   2.257  1.00 59.76           O
ATOM    950  N   GLU A 127     -34.854  24.999   3.715  1.00 48.26           N
ATOM    951  CA  GLU A 127     -35.782  26.082   3.366  1.00 47.24           C
ATOM    952  CB  GLU A 127     -35.725  27.219   4.421  1.00 56.89           C
ATOM    953  CG  GLU A 127     -34.335  27.808   4.698  1.00 55.04           C
ATOM    954  CD  GLU A 127     -33.634  27.120   5.878  1.00 60.15           C
ATOM    955  OE1 GLU A 127     -33.711  25.876   5.953  1.00 57.72           O
ATOM    956  OE2 GLU A 127     -33.016  27.808   6.737  1.00 54.64           O
ATOM    957  C   GLU A 127     -35.595  26.666   1.981  1.00 43.97           C
ATOM    958  O   GLU A 127     -36.385  27.497   1.590  1.00 46.59           O
ATOM    959  N   GLU A 128     -34.568  26.252   1.243  1.00 48.86           N
ATOM    960  CA  GLU A 128     -34.331  26.707  -0.143  1.00 45.38           C
ATOM    961  CB  GLU A 128     -32.828  26.837  -0.403  1.00 50.76           C
ATOM    962  CG  GLU A 128     -32.146  27.928   0.380  1.00 50.31           C
ATOM    963  CD  GLU A 128     -30.670  28.046   0.029  1.00 56.39           C
ATOM    964  OE1 GLU A 128     -29.967  27.008  -0.041  1.00 47.94           O
ATOM    965  OE2 GLU A 128     -30.215  29.192  -0.194  1.00 68.66           O
ATOM    966  C   GLU A 128     -34.868  25.733  -1.182  1.00 47.25           C
ATOM    967  O   GLU A 128     -34.934  26.049  -2.365  1.00 49.23           O
ATOM    968  N   ILE A 129     -35.212  24.523  -0.758  1.00 56.32           N
ATOM    969  CA  ILE A 129     -35.727  23.519  -1.683  1.00 47.74           C
ATOM    970  CB  ILE A 129     -35.762  22.116  -1.017  1.00 46.60           C
ATOM    971  CG1 ILE A 129     -34.349  21.603  -0.820  1.00 43.82           C
ATOM    972  CD1 ILE A 129     -34.254  20.486   0.201  1.00 50.33           C
ATOM    973  CG2 ILE A 129     -36.543  21.099  -1.859  1.00 50.39           C
ATOM    974  C   ILE A 129     -37.108  23.971  -2.171  1.00 41.29           C
ATOM    975  O   ILE A 129     -37.976  24.370  -1.391  1.00 44.97           O
ATOM    976  N   GLY A 130     -37.290  23.950  -3.475  1.00 45.89           N
ATOM    977  CA  GLY A 130     -38.564  24.315  -4.089  1.00 49.57           C
ATOM    978  C   GLY A 130     -38.722  25.802  -4.319  1.00 47.58           C
ATOM    979  O   GLY A 130     -39.745  26.254  -4.827  1.00 52.31           O
ATOM    980  N   ARG A 131     -37.696  26.563  -3.969  1.00 52.29           N
ATOM    981  CA  ARG A 131     -37.751  28.029  -4.037  1.00 57.05           C
ATOM    982  CB  ARG A 131     -37.690  28.575  -2.621  1.00 48.94           C
ATOM    983  CG  ARG A 131     -38.981  28.352  -1.873  1.00 46.15           C
ATOM    984  CD  ARG A 131     -38.784  28.761  -0.441  1.00 44.55           C
ATOM    985  NE  ARG A 131     -40.026  28.656   0.295  1.00 40.60           N
ATOM    986  CZ  ARG A 131     -40.101  28.366   1.576  1.00 40.86           C
ATOM    987  NH1 ARG A 131     -39.005  28.106   2.271  1.00 39.75           N
ATOM    988  NH2 ARG A 131     -41.283  28.298   2.163  1.00 45.29           N
ATOM    989  C   ARG A 131     -36.651  28.654  -4.925  1.00 55.20           C
ATOM    990  O   ARG A 131     -35.944  27.944  -5.657  1.00 58.05           O
ATOM    991  N   HIS A 132     -36.544  29.978  -4.869  1.00 54.28           N
ATOM    992  CA  HIS A 132     -35.744  30.749  -5.824  1.00 57.84           C
ATOM    993  CB  HIS A 132     -35.859  32.238  -5.502  1.00 65.18           C
ATOM    994  CG  HIS A 132     -35.203  33.114  -6.523  1.00 84.86           C
ATOM    995  ND1 HIS A 132     -35.737  33.316  -7.785  1.00 80.47           N
ATOM    996  CE1 HIS A 132     -34.940  34.117  -8.471  1.00 78.32           C
ATOM    997  NE2 HIS A 132     -33.899  34.419  -7.710  1.00 88.92           N
ATOM    998  CD2 HIS A 132     -34.039  33.806  -6.485  1.00 80.87           C
ATOM    999  C   HIS A 132     -34.269  30.336  -5.904  1.00 50.51           C
ATOM   1000  O   HIS A 132     -33.684  30.216  -6.991  1.00 46.09           O
ATOM   1001  N   ALA A 133     -33.655  30.113  -4.758  1.00 51.44           N
ATOM   1002  CA  ALA A 133     -32.248  29.748  -4.778  1.00 48.87           C
ATOM   1003  CB  ALA A 133     -31.731  29.571  -3.367  1.00 47.77           C
ATOM   1004  C   ALA A 133     -32.040  28.487  -5.609  1.00 47.90           C
ATOM   1005  O   ALA A 133     -31.088  28.398  -6.396  1.00 50.72           O
ATOM   1006  N   GLN A 134     -32.930  27.512  -5.448  1.00 45.98           N
ATOM   1007  CA  GLN A 134     -32.792  26.252  -6.187  1.00 50.98           C
ATOM   1008  CB  GLN A 134     -33.749  25.153  -5.695  1.00 45.81           C
ATOM   1009  CG  GLN A 134     -33.466  23.804  -6.377  1.00 51.41           C
ATOM   1010  CD  GLN A 134     -34.210  22.612  -5.817  1.00 52.97           C
ATOM   1011  OE1 GLN A 134     -33.705  21.499  -5.845  1.00 47.16           O
ATOM   1012  NE2 GLN A 134     -35.402  22.841  -5.302  1.00 47.82           N
ATOM   1013  C   GLN A 134     -32.970  26.491  -7.680  1.00 47.99           C
ATOM   1014  O   GLN A 134     -32.220  25.941  -8.486  1.00 49.50           O
ATOM   1015  N   ILE A 135     -33.922  27.338  -8.043  1.00 46.31           N
ATOM   1016  CA  ILE A 135     -34.114  27.697  -9.454  1.00 50.67           C
ATOM   1017  CB  ILE A 135     -35.264  28.699  -9.630  1.00 51.33           C
ATOM   1018  CG1 ILE A 135     -36.594  28.031  -9.254  1.00 53.83           C
ATOM   1019  CD1 ILE A 135     -37.770  28.989  -9.188  1.00 55.03           C
ATOM   1020  CG2 ILE A 135     -35.306  29.214 -11.071  1.00 49.34           C
ATOM   1021  C   ILE A 135     -32.841  28.299 -10.048  1.00 53.88           C
ATOM   1022  O   ILE A 135     -32.277  27.796 -11.048  1.00 49.09           O
ATOM   1023  N   THR A 136     -32.382  29.353  -9.389  1.00 53.11           N
ATOM   1024  CA  THR A 136     -31.224  30.142  -9.805  1.00 54.05           C
ATOM   1025  CB  THR A 136     -31.057  31.291  -8.787  1.00 60.50           C
ATOM   1026  OG1 THR A 136     -32.026  32.329  -9.071  1.00 47.86           O
ATOM   1027  CG2 THR A 136     -29.616  31.823  -8.749  1.00 58.00           C
ATOM   1028  C   THR A 136     -29.942  29.324  -9.877  1.00 51.72           C
ATOM   1029  O   THR A 136     -29.233  29.350 -10.874  1.00 57.29           O
ATOM   1030  N   GLU A 137     -29.628  28.582  -8.829  1.00 52.07           N
ATOM   1031  CA  GLU A 137     -28.433  27.743  -8.875  1.00 49.85           C
ATOM   1032  CB  GLU A 137     -28.215  27.006  -7.554  1.00 45.23           C
ATOM   1033  CG  GLU A 137     -27.771  27.888  -6.415  1.00 52.01           C
ATOM   1034  CD  GLU A 137     -26.323  28.405  -6.541  1.00 57.02           C
ATOM   1035  OE1 GLU A 137     -25.451  27.767  -7.217  1.00 46.01           O
ATOM   1036  OE2 GLU A 137     -26.054  29.444  -5.893  1.00 57.26           O
ATOM   1037  C   GLU A 137     -28.508  26.731 -10.010  1.00 50.10           C
ATOM   1038  O   GLU A 137     -27.504  26.442 -10.647  1.00 57.52           O
ATOM   1039  N   THR A 138     -29.677  26.149 -10.227  1.00 48.57           N
ATOM   1040  CA  THR A 138     -29.809  25.116 -11.258  1.00 51.44           C
ATOM   1041  CB  THR A 138     -31.202  24.453 -11.226  1.00 49.25           C
ATOM   1042  OG1 THR A 138     -31.405  23.811  -9.958  1.00 46.35           O
ATOM   1043  CG2 THR A 138     -31.328  23.425 -12.329  1.00 48.80           C
ATOM   1044  C   THR A 138     -29.533  25.713 -12.649  1.00 46.19           C
ATOM   1045  O   THR A 138     -28.792  25.138 -13.430  1.00 38.48           O
ATOM   1046  N   ALA A 139     -30.134  26.863 -12.932  1.00 47.89           N
ATOM   1047  CA  ALA A 139     -29.886  27.582 -14.179  1.00 51.63           C
ATOM   1048  CB  ALA A 139     -30.521  28.968 -14.125  1.00 54.88           C
ATOM   1049  C   ALA A 139     -28.385  27.718 -14.420  1.00 57.95           C
ATOM   1050  O   ALA A 139     -27.886  27.369 -15.490  1.00 57.90           O
ATOM   1051  N   GLY A 140     -27.674  28.204 -13.406  1.00 56.26           N
ATOM   1052  CA  GLY A 140     -26.220  28.288 -13.460  1.00 57.49           C
ATOM   1053  C   GLY A 140     -25.539  26.985 -13.829  1.00 49.69           C
ATOM   1054  O   GLY A 140     -24.710  26.940 -14.737  1.00 58.10           O
ATOM   1055  N   ALA A 141     -25.889  25.923 -13.118  1.00 50.96           N
ATOM   1056  CA  ALA A 141     -25.300  24.601 -13.356  1.00 50.52           C
ATOM   1057  CB  ALA A 141     -25.820  23.612 -12.325  1.00 50.39           C
ATOM   1058  C   ALA A 141     -25.574  24.075 -14.771  1.00 51.74           C
ATOM   1059  O   ALA A 141     -24.740  23.388 -15.365  1.00 47.73           O
ATOM   1060  N   VAL A 142     -26.744  24.396 -15.310  1.00 52.46           N
ATOM   1061  CA  VAL A 142     -27.095  23.954 -16.647  1.00 51.13           C
ATOM   1062  CB  VAL A 142     -28.551  24.338 -16.992  1.00 53.33           C
ATOM   1063  CG1 VAL A 142     -28.854  24.069 -18.459  1.00 53.24           C
ATOM   1064  CG2 VAL A 142     -29.513  23.523 -16.115  1.00 61.97           C
ATOM   1065  C   VAL A 142     -26.103  24.545 -17.644  1.00 50.32           C
ATOM   1066  O   VAL A 142     -25.602  23.825 -18.508  1.00 40.96           O
ATOM   1067  N   LYS A 143     -25.870  25.858 -17.535  1.00 54.82           N
ATOM   1068  CA  LYS A 143     -24.862  26.576 -18.346  1.00 53.72           C
ATOM   1069  CB  LYS A 143     -24.724  28.045 -17.912  1.00 56.56           C
ATOM   1070  CG  LYS A 143     -25.369  29.067 -18.793  1.00 56.66           C
ATOM   1071  CD  LYS A 143     -26.812  29.318 -18.515  1.00 51.69           C
ATOM   1072  CE  LYS A 143     -27.278  30.560 -19.254  1.00 57.35           C
ATOM   1073  NZ  LYS A 143     -27.080  30.470 -20.724  1.00 61.13           N
ATOM   1074  C   LYS A 143     -23.471  25.946 -18.261  1.00 54.46           C
ATOM   1075  O   LYS A 143     -22.825  25.695 -19.287  1.00 57.08           O
ATOM   1076  N   ARG A 144     -23.015  25.681 -17.045  1.00 49.06           N
ATOM   1077  CA  ARG A 144     -21.691  25.085 -16.885  1.00 51.04           C
ATOM   1078  CB  ARG A 144     -21.273  25.058 -15.415  1.00 50.97           C
ATOM   1079  CG  ARG A 144     -21.297  26.423 -14.738  1.00 57.05           C
ATOM   1080  CD  ARG A 144     -20.602  26.373 -13.387  1.00 54.63           C
ATOM   1081  NE  ARG A 144     -21.242  25.463 -12.423  1.00 51.91           N
ATOM   1082  CZ  ARG A 144     -22.256  25.790 -11.620  1.00 53.36           C
ATOM   1083  NH1 ARG A 144     -22.800  27.001 -11.667  1.00 53.63           N
ATOM   1084  NH2 ARG A 144     -22.748  24.893 -10.770  1.00 54.47           N
ATOM   1085  C   ARG A 144     -21.651  23.688 -17.476  1.00 51.09           C
ATOM   1086  O   ARG A 144     -20.626  23.243 -18.012  1.00 54.69           O
ATOM   1087  N   ALA A 145     -22.768  22.982 -17.342  1.00 53.27           N
ATOM   1088  CA  ALA A 145     -22.891  21.635 -17.874  1.00 55.84           C
ATOM   1089  CB  ALA A 145     -24.166  20.985 -17.356  1.00 60.82           C
ATOM   1090  C   ALA A 145     -22.879  21.676 -19.394  1.00 51.04           C
ATOM   1091  O   ALA A 145     -22.240  20.852 -20.067  1.00 52.71           O
ATOM   1092  N   MET A 146     -23.584  22.644 -19.942  1.00 49.79           N
ATOM   1093  CA  MET A 146     -23.526  22.877 -21.383  1.00 56.35           C
ATOM   1094  CB  MET A 146     -24.384  24.076 -21.743  1.00 54.13           C
ATOM   1095  CG  MET A 146     -25.665  23.699 -22.445  1.00 54.16           C
ATOM   1096  SD  MET A 146     -26.936  24.973 -22.276  1.00 59.23           S
ATOM   1097  CE  MET A 146     -27.502  25.081 -23.970  1.00 63.83           C
ATOM   1098  C   MET A 146     -22.102  23.141 -21.843  1.00 67.45           C
ATOM   1099  O   MET A 146     -21.674  22.590 -22.852  1.00 72.43           O
ATOM   1100  N   ARG A 147     -21.392  23.994 -21.101  1.00 71.11           N
ATOM   1101  CA  ARG A 147     -20.006  24.368 -21.406  1.00 66.97           C
ATOM   1102  CB  ARG A 147     -19.481  25.323 -20.323  1.00 80.95           C
ATOM   1103  CG  ARG A 147     -18.334  26.243 -20.714  1.00 85.28           C
ATOM   1104  CD  ARG A 147     -18.843  27.676 -20.766  1.00 90.99           C
ATOM   1105  NE  ARG A 147     -18.277  28.401 -21.901  1.00103.18           N
ATOM   1106  CZ  ARG A 147     -18.436  29.701 -22.127  1.00 94.15           C
ATOM   1107  NH1 ARG A 147     -19.128  30.456 -21.275  1.00 92.65           N
ATOM   1108  NH2 ARG A 147     -17.897  30.244 -23.216  1.00 86.67           N
ATOM   1109  C   ARG A 147     -19.149  23.133 -21.442  1.00 57.73           C
ATOM   1110  O   ARG A 147     -18.491  22.852 -22.426  1.00 54.48           O
ATOM   1111  N   ASP A 148     -19.177  22.396 -20.343  1.00 58.36           N
ATOM   1112  CA  ASP A 148     -18.432  21.153 -20.179  1.00 55.49           C
ATOM   1113  CB  ASP A 148     -18.834  20.528 -18.821  1.00 56.86           C
ATOM   1114  CG  ASP A 148     -17.975  19.342 -18.419  1.00 61.26           C
ATOM   1115  OD1 ASP A 148     -16.751  19.504 -18.322  1.00 81.69           O
ATOM   1116  OD2 ASP A 148     -18.512  18.242 -18.181  1.00 58.88           O
ATOM   1117  C   ASP A 148     -18.710  20.172 -21.338  1.00 55.37           C
ATOM   1118  O   ASP A 148     -17.834  19.402 -21.739  1.00 50.36           O
ATOM   1119  N   ALA A 149     -19.934  20.190 -21.856  1.00 55.36           N
ATOM   1120  CA  ALA A 149     -20.322  19.292 -22.943  1.00 62.37           C
ATOM   1121  CB  ALA A 149     -21.841  19.182 -23.007  1.00 67.81           C
ATOM   1122  C   ALA A 149     -19.801  19.740 -24.312  1.00 72.28           C
ATOM   1123  O   ALA A 149     -19.663  18.933 -25.232  1.00 66.49           O
ATOM   1124  N   GLY A 150     -19.590  21.042 -24.460  1.00 70.62           N
ATOM   1125  CA  GLY A 150     -19.255  21.617 -25.742  1.00 64.93           C
ATOM   1126  C   GLY A 150     -20.499  21.801 -26.596  1.00 67.87           C
ATOM   1127  O   GLY A 150     -20.453  21.628 -27.809  1.00 65.17           O
ATOM   1128  N   ILE A 151     -21.602  22.193 -25.963  1.00 61.25           N
ATOM   1129  CA  ILE A 151     -22.857  22.414 -26.668  1.00 61.27           C
ATOM   1130  CB  ILE A 151     -24.075  21.958 -25.810  1.00 62.28           C
ATOM   1131  CG1 ILE A 151     -24.164  20.433 -25.879  1.00 57.25           C
ATOM   1132  CD1 ILE A 151     -24.924  19.805 -24.741  1.00 61.27           C
ATOM   1133  CG2 ILE A 151     -25.401  22.551 -26.295  1.00 61.21           C
ATOM   1134  C   ILE A 151     -22.933  23.866 -27.108  1.00 64.35           C
ATOM   1135  O   ILE A 151     -23.019  24.761 -26.278  1.00 64.02           O
ATOM   1136  N   ALA A 152     -22.895  24.074 -28.425  1.00 63.68           N
ATOM   1137  CA  ALA A 152     -22.801  25.410 -29.005  1.00 63.97           C
ATOM   1138  CB  ALA A 152     -22.599  25.311 -30.524  1.00 61.54           C
ATOM   1139  C   ALA A 152     -24.001  26.294 -28.683  1.00 56.31           C
ATOM   1140  O   ALA A 152     -23.842  27.486 -28.440  1.00 64.88           O
ATOM   1141  N   SER A 153     -25.199  25.721 -28.726  1.00 62.37           N
ATOM   1142  CA  SER A 153     -26.441  26.484 -28.486  1.00 65.14           C
ATOM   1143  CB  SER A 153     -26.920  27.180 -29.779  1.00 64.75           C
ATOM   1144  OG  SER A 153     -27.548  26.260 -30.660  1.00 72.03           O
ATOM   1145  C   SER A 153     -27.584  25.632 -27.916  1.00 58.59           C
ATOM   1146  O   SER A 153     -27.568  24.395 -27.975  1.00 50.98           O
ATOM   1147  N   ILE A 154     -28.590  26.327 -27.407  1.00 61.05           N
ATOM   1148  CA  ILE A 154     -29.773  25.688 -26.857  1.00 63.81           C
ATOM   1149  CB  ILE A 154     -30.888  26.716 -26.473  1.00 75.21           C
ATOM   1150  CG1 ILE A 154     -30.347  28.027 -25.823  1.00 70.07           C
ATOM   1151  CD1 ILE A 154     -29.636  27.876 -24.498  1.00 66.17           C
ATOM   1152  CG2 ILE A 154     -31.976  26.053 -25.623  1.00 76.42           C
ATOM   1153  C   ILE A 154     -30.314  24.699 -27.904  1.00 66.61           C
ATOM   1154  O   ILE A 154     -30.708  23.570 -27.585  1.00 61.70           O
ATOM   1155  N   ASP A 155     -30.299  25.114 -29.166  1.00 69.11           N
ATOM   1156  CA  ASP A 155     -30.783  24.261 -30.254  1.00 75.03           C
ATOM   1157  CB  ASP A 155     -30.609  24.926 -31.632  1.00 76.74           C
ATOM   1158  CG  ASP A 155     -31.890  25.575 -32.117  1.00 88.84           C
ATOM   1159  OD1 ASP A 155     -32.757  24.826 -32.643  1.00 83.83           O
ATOM   1160  OD2 ASP A 155     -32.037  26.813 -31.975  1.00 91.35           O
ATOM   1161  C   ASP A 155     -30.147  22.879 -30.263  1.00 62.94           C
ATOM   1162  O   ASP A 155     -30.796  21.907 -30.617  1.00 68.80           O
ATOM   1163  N   ASP A 156     -28.888  22.785 -29.869  1.00 61.09           N
ATOM   1164  CA  ASP A 156     -28.195  21.489 -29.839  1.00 61.81           C
ATOM   1165  CB  ASP A 156     -26.710  21.703 -30.113  1.00 64.32           C
ATOM   1166  CG  ASP A 156     -26.427  22.160 -31.548  1.00 71.52           C
ATOM   1167  OD1 ASP A 156     -27.139  21.707 -32.470  1.00 60.93           O
ATOM   1168  OD2 ASP A 156     -25.491  22.971 -31.753  1.00 73.68           O
ATOM   1169  C   ASP A 156     -28.382  20.719 -28.516  1.00 62.92           C
ATOM   1170  O   ASP A 156     -27.839  19.623 -28.344  1.00 63.68           O
ATOM   1171  N   LEU A 157     -29.146  21.290 -27.589  1.00 54.67           N
ATOM   1172  CA  LEU A 157     -29.397  20.662 -26.311  1.00 54.09           C
ATOM   1173  CB  LEU A 157     -29.589  21.742 -25.255  1.00 56.91           C
ATOM   1174  CG  LEU A 157     -29.737  21.266 -23.822  1.00 51.18           C
ATOM   1175  CD1 LEU A 157     -28.574  20.380 -23.417  1.00 52.04           C
ATOM   1176  CD2 LEU A 157     -29.853  22.464 -22.887  1.00 46.37           C
ATOM   1177  C   LEU A 157     -30.655  19.779 -26.392  1.00 51.65           C
ATOM   1178  O   LEU A 157     -31.724  20.245 -26.791  1.00 44.24           O
ATOM   1179  N   HIS A 158     -30.516  18.518 -26.000  1.00 45.13           N
ATOM   1180  CA  HIS A 158     -31.582  17.540 -26.160  1.00 52.54           C
ATOM   1181  CB  HIS A 158     -31.117  16.443 -27.108  1.00 47.98           C
ATOM   1182  CG  HIS A 158     -31.100  16.891 -28.529  1.00 62.15           C
ATOM   1183  ND1 HIS A 158     -30.013  17.519 -29.096  1.00 64.39           N
ATOM   1184  CE1 HIS A 158     -30.294  17.838 -30.345  1.00 69.62           C
ATOM   1185  NE2 HIS A 158     -31.529  17.448 -30.604  1.00 67.39           N
ATOM   1186  CD2 HIS A 158     -32.058  16.862 -29.483  1.00 59.45           C
ATOM   1187  C   HIS A 158     -32.159  16.930 -24.851  1.00 52.56           C
ATOM   1188  O   HIS A 158     -33.264  16.397 -24.854  1.00 48.86           O
ATOM   1189  N   PHE A 159     -31.434  17.038 -23.743  1.00 48.92           N
ATOM   1190  CA  PHE A 159     -31.877  16.448 -22.489  1.00 46.17           C
ATOM   1191  CB  PHE A 159     -31.663  14.945 -22.524  1.00 54.11           C
ATOM   1192  CG  PHE A 159     -32.454  14.198 -21.495  1.00 54.96           C
ATOM   1193  CD1 PHE A 159     -33.838  14.086 -21.621  1.00 63.45           C
ATOM   1194  CE1 PHE A 159     -34.585  13.395 -20.697  1.00 58.11           C
ATOM   1195  CZ  PHE A 159     -33.946  12.792 -19.634  1.00 60.09           C
ATOM   1196  CE2 PHE A 159     -32.575  12.895 -19.501  1.00 62.03           C
ATOM   1197  CD2 PHE A 159     -31.833  13.586 -20.435  1.00 57.22           C
ATOM   1198  C   PHE A 159     -31.093  17.031 -21.334  1.00 46.76           C
ATOM   1199  O   PHE A 159     -29.868  17.001 -21.339  1.00 41.06           O
ATOM   1200  N   VAL A 160     -31.806  17.586 -20.357  1.00 43.66           N
ATOM   1201  CA  VAL A 160     -31.181  17.996 -19.126  1.00 41.45           C
ATOM   1202  CB  VAL A 160     -31.377  19.489 -18.857  1.00 44.18           C
ATOM   1203  CG1 VAL A 160     -30.571  19.892 -17.638  1.00 43.06           C
ATOM   1204  CG2 VAL A 160     -30.904  20.284 -20.063  1.00 46.47           C
ATOM   1205  C   VAL A 160     -31.718  17.179 -17.973  1.00 42.61           C
ATOM   1206  O   VAL A 160     -32.867  17.349 -17.556  1.00 42.00           O
ATOM   1207  N   GLN A 161     -30.880  16.289 -17.457  1.00 43.14           N
ATOM   1208  CA  GLN A 161     -31.226  15.512 -16.273  1.00 41.84           C
ATOM   1209  CB  GLN A 161     -30.556  14.157 -16.327  1.00 44.98           C
ATOM   1210  CG  GLN A 161     -30.737  13.284 -15.104  1.00 55.06           C
ATOM   1211  CD  GLN A 161     -32.196  12.962 -14.803  1.00 58.41           C
ATOM   1212  OE1 GLN A 161     -32.960  12.527 -15.691  1.00 59.94           O
ATOM   1213  NE2 GLN A 161     -32.600  13.179 -13.544  1.00 58.31           N
ATOM   1214  C   GLN A 161     -30.742  16.273 -15.081  1.00 44.06           C
ATOM   1215  O   GLN A 161     -29.623  16.769 -15.075  1.00 44.36           O
ATOM   1216  N   VAL A 162     -31.585  16.374 -14.068  1.00 40.66           N
ATOM   1217  CA  VAL A 162     -31.181  16.969 -12.816  1.00 41.93           C
ATOM   1218  CB  VAL A 162     -31.748  18.389 -12.695  1.00 39.58           C
ATOM   1219  CG1 VAL A 162     -33.252  18.392 -12.660  1.00 39.39           C
ATOM   1220  CG2 VAL A 162     -31.244  19.060 -11.444  1.00 47.35           C
ATOM   1221  C   VAL A 162     -31.578  16.072 -11.638  1.00 42.51           C
ATOM   1222  O   VAL A 162     -32.701  15.581 -11.585  1.00 47.08           O
ATOM   1223  N   LYS A 163     -30.629  15.773 -10.752  1.00 44.38           N
ATOM   1224  CA  LYS A 163     -30.931  15.068  -9.503  1.00 44.51           C
ATOM   1225  CB  LYS A 163     -29.834  14.073  -9.138  1.00 45.26           C
ATOM   1226  CG  LYS A 163     -30.230  13.067  -8.053  1.00 45.97           C
ATOM   1227  CD  LYS A 163     -31.372  12.166  -8.505  1.00 42.27           C
ATOM   1228  CE  LYS A 163     -32.037  11.505  -7.314  1.00 43.40           C
ATOM   1229  NZ  LYS A 163     -33.156  10.646  -7.718  1.00 43.10           N
ATOM   1230  C   LYS A 163     -31.030  16.122  -8.438  1.00 41.84           C
ATOM   1231  O   LYS A 163     -30.170  16.969  -8.353  1.00 44.28           O
ATOM   1232  N   CYS A 164     -32.068  16.060  -7.623  1.00 40.63           N
ATOM   1233  CA  CYS A 164     -32.288  17.083  -6.606  1.00 42.49           C
ATOM   1234  CB  CYS A 164     -33.283  18.103  -7.137  1.00 44.96           C
ATOM   1235  SG  CYS A 164     -34.845  17.418  -7.776  1.00 43.75           S
ATOM   1236  C   CYS A 164     -32.724  16.504  -5.229  1.00 38.11           C
ATOM   1237  O   CYS A 164     -33.111  15.334  -5.124  1.00 37.39           O
ATOM   1238  N   PRO A 165     -32.598  17.303  -4.164  1.00 39.48           N
ATOM   1239  CA  PRO A 165     -32.919  16.839  -2.813  1.00 41.08           C
ATOM   1240  CB  PRO A 165     -32.254  17.884  -1.902  1.00 40.98           C
ATOM   1241  CG  PRO A 165     -31.528  18.821  -2.798  1.00 44.66           C
ATOM   1242  CD  PRO A 165     -32.106  18.686  -4.153  1.00 42.32           C
ATOM   1243  C   PRO A 165     -34.422  16.781  -2.511  1.00 37.70           C
ATOM   1244  O   PRO A 165     -35.235  17.081  -3.366  1.00 35.70           O
ATOM   1245  N   LEU A 166     -34.751  16.396  -1.285  1.00 34.11           N
ATOM   1246  CA  LEU A 166     -36.109  16.370  -0.813  1.00 35.82           C
ATOM   1247  CB  LEU A 166     -36.782  15.010  -1.082  1.00 40.76           C
ATOM   1248  CG  LEU A 166     -36.104  13.697  -0.658  1.00 35.66           C
ATOM   1249  CD1 LEU A 166     -36.101  13.565   0.857  1.00 38.52           C
ATOM   1250  CD2 LEU A 166     -36.842  12.514  -1.247  1.00 37.93           C
ATOM   1251  C   LEU A 166     -36.082  16.667   0.662  1.00 35.16           C
ATOM   1252  O   LEU A 166     -35.013  16.786   1.231  1.00 36.15           O
ATOM   1253  N   LEU A 167     -37.249  16.812   1.274  1.00 34.10           N
ATOM   1254  CA  LEU A 167     -37.306  17.152   2.671  1.00 33.37           C
ATOM   1255  CB  LEU A 167     -38.390  18.201   2.889  1.00 35.80           C
ATOM   1256  CG  LEU A 167     -38.117  19.593   2.310  1.00 36.72           C
ATOM   1257  CD1 LEU A 167     -39.339  20.465   2.419  1.00 42.09           C
ATOM   1258  CD2 LEU A 167     -36.961  20.314   3.011  1.00 39.78           C
ATOM   1259  C   LEU A 167     -37.581  15.917   3.524  1.00 35.87           C
ATOM   1260  O   LEU A 167     -38.397  15.090   3.174  1.00 39.28           O
ATOM   1261  N   THR A 168     -36.880  15.795   4.639  1.00 38.81           N
ATOM   1262  CA  THR A 168     -37.164  14.774   5.648  1.00 39.72           C
ATOM   1263  CB  THR A 168     -35.877  14.037   6.071  1.00 36.91           C
ATOM   1264  OG1 THR A 168     -34.926  14.978   6.546  1.00 33.85           O
ATOM   1265  CG2 THR A 168     -35.277  13.304   4.921  1.00 39.30           C
ATOM   1266  C   THR A 168     -37.742  15.504   6.870  1.00 37.84           C
ATOM   1267  O   THR A 168     -37.660  16.736   6.960  1.00 39.67           O
ATOM   1268  N   PRO A 169     -38.331  14.761   7.811  1.00 41.47           N
ATOM   1269  CA  PRO A 169     -38.750  15.416   9.062  1.00 41.38           C
ATOM   1270  CB  PRO A 169     -39.239  14.248   9.916  1.00 37.75           C
ATOM   1271  CG  PRO A 169     -39.679  13.232   8.920  1.00 38.65           C
ATOM   1272  CD  PRO A 169     -38.695  13.329   7.802  1.00 39.69           C
ATOM   1273  C   PRO A 169     -37.626  16.194   9.782  1.00 39.99           C
ATOM   1274  O   PRO A 169     -37.899  17.231  10.400  1.00 45.94           O
ATOM   1275  N   ALA A 170     -36.382  15.739   9.673  1.00 36.17           N
ATOM   1276  CA  ALA A 170     -35.270  16.390  10.403  1.00 35.59           C
ATOM   1277  CB  ALA A 170     -34.031  15.524  10.466  1.00 30.57           C
ATOM   1278  C   ALA A 170     -34.936  17.676   9.757  1.00 40.03           C
ATOM   1279  O   ALA A 170     -34.789  18.675  10.436  1.00 42.08           O
ATOM   1280  N   LYS A 171     -34.831  17.653   8.432  1.00 45.46           N
ATOM   1281  CA  LYS A 171     -34.626  18.871   7.650  1.00 39.75           C
ATOM   1282  CB  LYS A 171     -34.552  18.571   6.156  1.00 37.98           C
ATOM   1283  CG  LYS A 171     -33.299  17.844   5.736  1.00 44.00           C
ATOM   1284  CD  LYS A 171     -33.241  17.669   4.212  1.00 47.30           C
ATOM   1285  CE  LYS A 171     -32.655  16.314   3.874  1.00 47.58           C
ATOM   1286  NZ  LYS A 171     -32.529  16.087   2.414  1.00 63.21           N
ATOM   1287  C   LYS A 171     -35.734  19.872   7.906  1.00 41.53           C
ATOM   1288  O   LYS A 171     -35.475  21.061   7.952  1.00 41.18           O
ATOM   1289  N   ILE A 172     -36.972  19.400   8.019  1.00 46.81           N
ATOM   1290  CA  ILE A 172     -38.092  20.296   8.272  1.00 44.17           C
ATOM   1291  CB  ILE A 172     -39.457  19.565   8.129  1.00 43.77           C
ATOM   1292  CG1 ILE A 172     -39.788  19.364   6.651  1.00 44.54           C
ATOM   1293  CD1 ILE A 172     -40.766  18.241   6.405  1.00 42.00           C
ATOM   1294  CG2 ILE A 172     -40.597  20.355   8.754  1.00 39.87           C
ATOM   1295  C   ILE A 172     -37.896  20.912   9.653  1.00 48.25           C
ATOM   1296  O   ILE A 172     -38.059  22.128   9.825  1.00 56.73           O
ATOM   1297  N   ALA A 173     -37.538  20.089  10.630  1.00 45.69           N
ATOM   1298  CA  ALA A 173     -37.328  20.597  11.975  1.00 46.66           C
ATOM   1299  CB  ALA A 173     -37.081  19.452  12.947  1.00 43.48           C
ATOM   1300  C   ALA A 173     -36.180  21.605  12.002  1.00 51.22           C
ATOM   1301  O   ALA A 173     -36.187  22.559  12.768  1.00 62.30           O
ATOM   1302  N   SER A 174     -35.186  21.392  11.162  1.00 55.43           N
ATOM   1303  CA  SER A 174     -34.052  22.282  11.145  1.00 58.01           C
ATOM   1304  CB  SER A 174     -32.899  21.724  10.312  1.00 57.98           C
ATOM   1305  OG  SER A 174     -32.024  21.045  11.182  1.00 79.35           O
ATOM   1306  C   SER A 174     -34.422  23.633  10.602  1.00 56.60           C
ATOM   1307  O   SER A 174     -33.989  24.641  11.124  1.00 64.09           O
ATOM   1308  N   ALA A 175     -35.162  23.636   9.511  1.00 53.49           N
ATOM   1309  CA  ALA A 175     -35.598  24.868   8.906  1.00 57.10           C
ATOM   1310  CB  ALA A 175     -36.366  24.595   7.629  1.00 59.74           C
ATOM   1311  C   ALA A 175     -36.469  25.633   9.899  1.00 64.93           C
ATOM   1312  O   ALA A 175     -36.344  26.850  10.011  1.00 72.83           O
ATOM   1313  N   ARG A 176     -37.337  24.917  10.616  1.00 61.93           N
ATOM   1314  CA  ARG A 176     -38.229  25.534  11.591  1.00 66.83           C
ATOM   1315  CB  ARG A 176     -39.209  24.510  12.162  1.00 74.84           C
ATOM   1316  CG  ARG A 176     -40.490  24.382  11.368  1.00 78.45           C
ATOM   1317  CD  ARG A 176     -41.603  23.894  12.265  1.00 90.09           C
ATOM   1318  NE  ARG A 176     -42.838  23.849  11.505  1.00 99.14           N
ATOM   1319  CZ  ARG A 176     -43.424  22.741  11.062  1.00103.84           C
ATOM   1320  NH1 ARG A 176     -42.920  21.530  11.325  1.00 96.31           N
ATOM   1321  NH2 ARG A 176     -44.545  22.854  10.356  1.00103.19           N
ATOM   1322  C   ARG A 176     -37.485  26.208  12.731  1.00 66.26           C
ATOM   1323  O   ARG A 176     -37.865  27.300  13.165  1.00 58.72           O
ATOM   1324  N   SER A 177     -36.435  25.550  13.213  1.00 67.99           N
ATOM   1325  CA  SER A 177     -35.646  26.066  14.332  1.00 71.10           C
ATOM   1326  CB  SER A 177     -34.680  24.996  14.847  1.00 65.81           C
ATOM   1327  OG  SER A 177     -33.683  24.721  13.889  1.00 62.15           O
ATOM   1328  C   SER A 177     -34.872  27.344  13.958  1.00 69.72           C
ATOM   1329  O   SER A 177     -34.469  28.078  14.836  1.00 82.82           O
ATOM   1330  N   ARG A 178     -34.685  27.598  12.664  1.00 67.87           N
ATOM   1331  CA  ARG A 178     -34.178  28.877  12.161  1.00 71.82           C
ATOM   1332  CB  ARG A 178     -33.301  28.651  10.915  1.00 63.64           C
ATOM   1333  CG  ARG A 178     -31.958  28.009  11.218  1.00 65.73           C
ATOM   1334  CD  ARG A 178     -31.054  27.982   9.988  1.00 73.83           C
ATOM   1335  NE  ARG A 178     -31.562  27.092   8.941  1.00 75.55           N
ATOM   1336  CZ  ARG A 178     -31.519  25.758   8.991  1.00 70.68           C
ATOM   1337  NH1 ARG A 178     -31.016  25.133  10.046  1.00 68.56           N
ATOM   1338  NH2 ARG A 178     -32.008  25.037   7.988  1.00 71.84           N
ATOM   1339  C   ARG A 178     -35.334  29.859  11.823  1.00 80.10           C
ATOM   1340  O   ARG A 178     -35.117  30.915  11.197  1.00 74.05           O
ATOM   1341  N   GLY A 179     -36.554  29.497  12.231  1.00 74.28           N
ATOM   1342  CA  GLY A 179     -37.740  30.291  11.976  1.00 67.25           C
ATOM   1343  C   GLY A 179     -38.128  30.416  10.516  1.00 67.84           C
ATOM   1344  O   GLY A 179     -38.756  31.397  10.143  1.00 59.34           O
ATOM   1345  N   CYS A 180     -37.735  29.460   9.676  1.00 67.51           N
ATOM   1346  CA  CYS A 180     -38.091  29.488   8.243  1.00 64.96           C
ATOM   1347  CB  CYS A 180     -36.871  29.316   7.360  1.00 66.27           C
ATOM   1348  SG  CYS A 180     -35.592  30.571   7.587  1.00 83.14           S
ATOM   1349  C   CYS A 180     -39.024  28.346   7.953  1.00 64.20           C
ATOM   1350  O   CYS A 180     -38.732  27.215   8.321  1.00 74.31           O
ATOM   1351  N   ALA A 181     -40.157  28.643   7.332  1.00 59.07           N
ATOM   1352  CA  ALA A 181     -41.082  27.604   6.926  1.00 57.69           C
ATOM   1353  CB  ALA A 181     -42.490  28.160   6.680  1.00 49.31           C
ATOM   1354  C   ALA A 181     -40.512  26.954   5.655  1.00 50.10           C
ATOM   1355  O   ALA A 181     -40.159  27.646   4.690  1.00 40.72           O
ATOM   1356  N   PRO A 182     -40.427  25.620   5.652  1.00 45.09           N
ATOM   1357  CA  PRO A 182     -40.090  24.925   4.421  1.00 51.03           C
ATOM   1358  CB  PRO A 182     -39.963  23.471   4.867  1.00 54.02           C
ATOM   1359  CG  PRO A 182     -40.850  23.377   6.055  1.00 60.30           C
ATOM   1360  CD  PRO A 182     -40.662  24.687   6.767  1.00 50.89           C
ATOM   1361  C   PRO A 182     -41.233  25.068   3.440  1.00 49.34           C
ATOM   1362  O   PRO A 182     -42.364  25.289   3.839  1.00 56.09           O
ATOM   1363  N   VAL A 183     -40.950  24.904   2.168  1.00 46.89           N
ATOM   1364  CA  VAL A 183     -41.978  25.071   1.158  1.00 43.85           C
ATOM   1365  CB  VAL A 183     -41.365  24.823  -0.252  1.00 47.29           C
ATOM   1366  CG1 VAL A 183     -41.068  23.344  -0.485  1.00 46.09           C
ATOM   1367  CG2 VAL A 183     -42.270  25.418  -1.330  1.00 43.49           C
ATOM   1368  C   VAL A 183     -43.212  24.197   1.414  1.00 40.84           C
ATOM   1369  O   VAL A 183     -44.305  24.570   1.062  1.00 47.62           O
ATOM   1370  N   THR A 184     -43.025  23.029   2.026  1.00 43.97           N
ATOM   1371  CA  THR A 184     -44.134  22.156   2.431  1.00 39.20           C
ATOM   1372  CB  THR A 184     -44.523  21.168   1.327  1.00 37.79           C
ATOM   1373  OG1 THR A 184     -45.540  20.286   1.785  1.00 42.38           O
ATOM   1374  CG2 THR A 184     -43.331  20.346   0.876  1.00 39.26           C
ATOM   1375  C   THR A 184     -43.668  21.402   3.649  1.00 39.65           C
ATOM   1376  O   THR A 184     -42.503  21.436   3.981  1.00 44.47           O
ATOM   1377  N   THR A 185     -44.571  20.768   4.365  1.00 41.38           N
ATOM   1378  CA  THR A 185     -44.141  19.962   5.505  1.00 49.58           C
ATOM   1379  CB  THR A 185     -44.820  20.425   6.810  1.00 50.61           C
ATOM   1380  OG1 THR A 185     -46.238  20.328   6.650  1.00 52.91           O
ATOM   1381  CG2 THR A 185     -44.462  21.863   7.103  1.00 45.34           C
ATOM   1382  C   THR A 185     -44.398  18.486   5.258  1.00 51.87           C
ATOM   1383  O   THR A 185     -44.112  17.666   6.124  1.00 46.61           O
ATOM   1384  N   ASP A 186     -44.914  18.162   4.068  1.00 43.61           N
ATOM   1385  CA  ASP A 186     -45.131  16.798   3.674  1.00 42.13           C
ATOM   1386  CB  ASP A 186     -46.452  16.721   2.886  1.00 52.09           C
ATOM   1387  CG  ASP A 186     -46.785  15.321   2.424  1.00 50.24           C
ATOM   1388  OD1 ASP A 186     -47.337  14.538   3.220  1.00 56.51           O
ATOM   1389  OD2 ASP A 186     -46.481  15.004   1.254  1.00 47.74           O
ATOM   1390  C   ASP A 186     -43.919  16.321   2.842  1.00 40.27           C
ATOM   1391  O   ASP A 186     -43.581  16.885   1.787  1.00 40.00           O
ATOM   1392  N   THR A 187     -43.273  15.252   3.289  1.00 40.40           N
ATOM   1393  CA  THR A 187     -42.040  14.809   2.642  1.00 36.37           C
ATOM   1394  CB  THR A 187     -41.359  13.698   3.436  1.00 38.66           C
ATOM   1395  OG1 THR A 187     -42.184  12.527   3.479  1.00 34.30           O
ATOM   1396  CG2 THR A 187     -41.071  14.174   4.853  1.00 38.35           C
ATOM   1397  C   THR A 187     -42.299  14.363   1.193  1.00 37.15           C
ATOM   1398  O   THR A 187     -41.500  14.623   0.308  1.00 33.50           O
ATOM   1399  N   TYR A 188     -43.411  13.689   0.965  1.00 35.06           N
ATOM   1400  CA  TYR A 188     -43.728  13.236  -0.370  1.00 37.92           C
ATOM   1401  CB  TYR A 188     -45.014  12.370  -0.438  1.00 31.77           C
ATOM   1402  CG  TYR A 188     -45.303  11.968  -1.866  1.00 34.57           C
ATOM   1403  CD1 TYR A 188     -44.499  11.069  -2.535  1.00 34.92           C
ATOM   1404  CE1 TYR A 188     -44.757  10.731  -3.866  1.00 40.63           C
ATOM   1405  CZ  TYR A 188     -45.804  11.325  -4.538  1.00 37.68           C
ATOM   1406  OH  TYR A 188     -46.079  11.018  -5.849  1.00 48.84           O
ATOM   1407  CE2 TYR A 188     -46.584  12.252  -3.914  1.00 38.03           C
ATOM   1408  CD2 TYR A 188     -46.324  12.588  -2.599  1.00 39.19           C
ATOM   1409  C   TYR A 188     -43.840  14.424  -1.311  1.00 37.97           C
ATOM   1410  O   TYR A 188     -43.214  14.452  -2.378  1.00 44.63           O
ATOM   1411  N   GLU A 189     -44.653  15.387  -0.921  1.00 39.79           N
ATOM   1412  CA  GLU A 189     -44.873  16.571  -1.742  1.00 39.09           C
ATOM   1413  CB  GLU A 189     -45.911  17.481  -1.097  1.00 41.70           C
ATOM   1414  CG  GLU A 189     -46.428  18.526  -2.062  1.00 52.21           C
ATOM   1415  CD  GLU A 189     -47.416  19.495  -1.444  1.00 60.96           C
ATOM   1416  OE1 GLU A 189     -47.367  19.774  -0.208  1.00 61.32           O
ATOM   1417  OE2 GLU A 189     -48.252  19.978  -2.243  1.00 70.04           O
ATOM   1418  C   GLU A 189     -43.593  17.355  -1.980  1.00 40.80           C
ATOM   1419  O   GLU A 189     -43.411  17.944  -3.040  1.00 48.85           O
ATOM   1420  N   SER A 190     -42.709  17.383  -0.992  1.00 39.68           N
ATOM   1421  CA  SER A 190     -41.444  18.090  -1.162  1.00 38.65           C
ATOM   1422  CB  SER A 190     -40.552  17.927   0.067  1.00 34.78           C
ATOM   1423  OG  SER A 190     -39.987  16.647   0.129  1.00 42.47           O
ATOM   1424  C   SER A 190     -40.679  17.687  -2.413  1.00 35.33           C
ATOM   1425  O   SER A 190     -39.936  18.491  -2.983  1.00 35.78           O
ATOM   1426  N   MET A 191     -40.842  16.442  -2.829  1.00 34.92           N
ATOM   1427  CA  MET A 191     -40.145  15.955  -4.004  1.00 36.96           C
ATOM   1428  CB  MET A 191     -40.388  14.448  -4.193  1.00 37.29           C
ATOM   1429  CG  MET A 191     -39.878  13.576  -3.064  1.00 37.35           C
ATOM   1430  SD  MET A 191     -40.155  11.803  -3.316  1.00 42.57           S
ATOM   1431  CE  MET A 191     -38.867  11.457  -4.526  1.00 37.27           C
ATOM   1432  C   MET A 191     -40.617  16.751  -5.211  1.00 35.32           C
ATOM   1433  O   MET A 191     -39.834  17.133  -6.047  1.00 37.77           O
ATOM   1434  N   GLY A 192     -41.916  16.989  -5.292  1.00 45.40           N
ATOM   1435  CA  GLY A 192     -42.520  17.707  -6.427  1.00 44.83           C
ATOM   1436  C   GLY A 192     -42.038  19.141  -6.508  1.00 41.13           C
ATOM   1437  O   GLY A 192     -41.681  19.623  -7.571  1.00 40.03           O
ATOM   1438  N   TYR A 193     -41.982  19.805  -5.366  1.00 42.54           N
ATOM   1439  CA  TYR A 193     -41.410  21.152  -5.293  1.00 44.32           C
ATOM   1440  CB  TYR A 193     -41.525  21.720  -3.888  1.00 46.39           C
ATOM   1441  CG  TYR A 193     -42.880  22.274  -3.591  1.00 46.89           C
ATOM   1442  CD1 TYR A 193     -43.260  23.510  -4.101  1.00 49.80           C
ATOM   1443  CE1 TYR A 193     -44.518  24.030  -3.840  1.00 45.79           C
ATOM   1444  CZ  TYR A 193     -45.394  23.308  -3.051  1.00 51.38           C
ATOM   1445  OH  TYR A 193     -46.629  23.818  -2.756  1.00 45.99           O
ATOM   1446  CE2 TYR A 193     -45.034  22.068  -2.540  1.00 50.48           C
ATOM   1447  CD2 TYR A 193     -43.790  21.558  -2.814  1.00 45.61           C
ATOM   1448  C   TYR A 193     -39.948  21.167  -5.676  1.00 40.25           C
ATOM   1449  O   TYR A 193     -39.518  22.068  -6.388  1.00 44.56           O
ATOM   1450  N   SER A 194     -39.191  20.173  -5.234  1.00 35.85           N
ATOM   1451  CA  SER A 194     -37.765  20.143  -5.583  1.00 42.51           C
ATOM   1452  CB  SER A 194     -37.028  19.068  -4.788  1.00 39.82           C
ATOM   1453  OG  SER A 194     -35.640  19.062  -5.079  1.00 37.00           O
ATOM   1454  C   SER A 194     -37.595  19.929  -7.097  1.00 42.09           C
ATOM   1455  O   SER A 194     -36.838  20.628  -7.750  1.00 37.62           O
ATOM   1456  N   ARG A 195     -38.314  18.951  -7.630  1.00 43.37           N
ATOM   1457  CA  ARG A 195     -38.286  18.653  -9.054  1.00 39.10           C
ATOM   1458  CB  ARG A 195     -39.192  17.467  -9.393  1.00 34.08           C
ATOM   1459  CG  ARG A 195     -38.639  16.102  -9.051  1.00 35.71           C
ATOM   1460  CD  ARG A 195     -39.521  15.018  -9.671  1.00 36.67           C
ATOM   1461  NE  ARG A 195     -40.921  15.129  -9.259  1.00 36.64           N
ATOM   1462  CZ  ARG A 195     -41.498  14.470  -8.248  1.00 33.70           C
ATOM   1463  NH1 ARG A 195     -40.815  13.655  -7.504  1.00 31.72           N
ATOM   1464  NH2 ARG A 195     -42.789  14.663  -7.967  1.00 36.31           N
ATOM   1465  C   ARG A 195     -38.753  19.865  -9.833  1.00 40.71           C
ATOM   1466  O   ARG A 195     -38.160  20.208 -10.858  1.00 35.83           O
ATOM   1467  N   GLY A 196     -39.809  20.510  -9.333  1.00 40.84           N
ATOM   1468  CA  GLY A 196     -40.417  21.649 -10.017  1.00 40.12           C
ATOM   1469  C   GLY A 196     -39.497  22.850 -10.120  1.00 42.67           C
ATOM   1470  O   GLY A 196     -39.228  23.342 -11.209  1.00 42.86           O
ATOM   1471  N   ALA A 197     -38.973  23.303  -8.984  1.00 41.02           N
ATOM   1472  CA  ALA A 197     -38.020  24.410  -8.980  1.00 43.16           C
ATOM   1473  CB  ALA A 197     -37.585  24.725  -7.561  1.00 46.18           C
ATOM   1474  C   ALA A 197     -36.802  24.118  -9.849  1.00 40.96           C
ATOM   1475  O   ALA A 197     -36.339  24.984 -10.581  1.00 47.37           O
ATOM   1476  N   SER A 198     -36.293  22.892  -9.787  1.00 38.69           N
ATOM   1477  CA  SER A 198     -35.153  22.500 -10.610  1.00 36.66           C
ATOM   1478  CB  SER A 198     -34.684  21.084 -10.263  1.00 34.77           C
ATOM   1479  OG  SER A 198     -34.271  20.977  -8.894  1.00 36.13           O
ATOM   1480  C   SER A 198     -35.509  22.567 -12.089  1.00 45.39           C
ATOM   1481  O   SER A 198     -34.724  23.048 -12.889  1.00 50.68           O
ATOM   1482  N   ALA A 199     -36.695  22.078 -12.445  1.00 45.40           N
ATOM   1483  CA  ALA A 199     -37.154  22.113 -13.811  1.00 43.13           C
ATOM   1484  CB  ALA A 199     -38.497  21.403 -13.937  1.00 47.13           C
ATOM   1485  C   ALA A 199     -37.260  23.571 -14.295  1.00 40.01           C
ATOM   1486  O   ALA A 199     -36.864  23.895 -15.410  1.00 33.59           O
ATOM   1487  N   LEU A 200     -37.797  24.436 -13.458  1.00 38.12           N
ATOM   1488  CA  LEU A 200     -37.891  25.827 -13.809  1.00 45.18           C
ATOM   1489  CB  LEU A 200     -38.696  26.582 -12.757  1.00 46.11           C
ATOM   1490  CG  LEU A 200     -40.192  26.305 -12.797  1.00 46.45           C
ATOM   1491  CD1 LEU A 200     -40.939  26.992 -11.651  1.00 42.57           C
ATOM   1492  CD2 LEU A 200     -40.752  26.750 -14.123  1.00 48.52           C
ATOM   1493  C   LEU A 200     -36.489  26.461 -13.972  1.00 52.20           C
ATOM   1494  O   LEU A 200     -36.316  27.403 -14.744  1.00 49.11           O
ATOM   1495  N   GLY A 201     -35.508  25.953 -13.233  1.00 49.15           N
ATOM   1496  CA  GLY A 201     -34.134  26.392 -13.405  1.00 50.68           C
ATOM   1497  C   GLY A 201     -33.612  26.077 -14.803  1.00 44.76           C
ATOM   1498  O   GLY A 201     -32.891  26.856 -15.407  1.00 48.65           O
ATOM   1499  N   ILE A 202     -33.973  24.917 -15.304  1.00 45.88           N
ATOM   1500  CA  ILE A 202     -33.556  24.481 -16.622  1.00 46.10           C
ATOM   1501  CB  ILE A 202     -33.897  22.989 -16.825  1.00 45.36           C
ATOM   1502  CG1 ILE A 202     -33.055  22.125 -15.874  1.00 47.23           C
ATOM   1503  CD1 ILE A 202     -33.521  20.686 -15.736  1.00 45.80           C
ATOM   1504  CG2 ILE A 202     -33.667  22.562 -18.268  1.00 46.27           C
ATOM   1505  C   ILE A 202     -34.258  25.360 -17.646  1.00 45.91           C
ATOM   1506  O   ILE A 202     -33.652  25.813 -18.606  1.00 53.35           O
ATOM   1507  N   ALA A 203     -35.527  25.644 -17.405  1.00 49.52           N
ATOM   1508  CA  ALA A 203     -36.300  26.481 -18.301  1.00 50.99           C
ATOM   1509  CB  ALA A 203     -37.761  26.508 -17.858  1.00 50.55           C
ATOM   1510  C   ALA A 203     -35.733  27.913 -18.358  1.00 54.74           C
ATOM   1511  O   ALA A 203     -35.764  28.548 -19.405  1.00 55.08           O
ATOM   1512  N   LEU A 204     -35.274  28.418 -17.212  1.00 52.65           N
ATOM   1513  CA  LEU A 204     -34.652  29.735 -17.114  1.00 54.12           C
ATOM   1514  CB  LEU A 204     -34.286  30.061 -15.647  1.00 54.59           C
ATOM   1515  CG  LEU A 204     -33.535  31.361 -15.297  1.00 66.76           C
ATOM   1516  CD1 LEU A 204     -34.154  32.567 -15.980  1.00 71.28           C
ATOM   1517  CD2 LEU A 204     -33.443  31.626 -13.790  1.00 59.26           C
ATOM   1518  C   LEU A 204     -33.419  29.761 -18.034  1.00 55.84           C
ATOM   1519  O   LEU A 204     -33.342  30.587 -18.947  1.00 53.74           O
ATOM   1520  N   ALA A 205     -32.507  28.812 -17.823  1.00 50.07           N
ATOM   1521  CA  ALA A 205     -31.275  28.703 -18.595  1.00 47.90           C
ATOM   1522  CB  ALA A 205     -30.375  27.586 -18.023  1.00 47.86           C
ATOM   1523  C   ALA A 205     -31.517  28.474 -20.084  1.00 43.91           C
ATOM   1524  O   ALA A 205     -30.740  28.902 -20.901  1.00 56.51           O
ATOM   1525  N   THR A 206     -32.539  27.727 -20.437  1.00 51.65           N
ATOM   1526  CA  THR A 206     -32.800  27.447 -21.849  1.00 57.75           C
ATOM   1527  CB  THR A 206     -33.492  26.084 -22.041  1.00 71.24           C
ATOM   1528  OG1 THR A 206     -34.764  26.084 -21.374  1.00 68.25           O
ATOM   1529  CG2 THR A 206     -32.615  24.976 -21.513  1.00 66.92           C
ATOM   1530  C   THR A 206     -33.672  28.515 -22.499  1.00 51.61           C
ATOM   1531  O   THR A 206     -34.036  28.378 -23.659  1.00 47.75           O
ATOM   1532  N  AGLU A 207     -33.993  29.569 -21.748  0.50 51.92           N
ATOM   1533  N  BGLU A 207     -33.996  29.567 -21.752  0.50 54.97           N
ATOM   1534  CA AGLU A 207     -34.745  30.719 -22.266  0.50 55.21           C
ATOM   1535  CA BGLU A 207     -34.743  30.710 -22.282  0.50 60.96           C
ATOM   1536  CB AGLU A 207     -34.032  31.365 -23.482  0.50 57.52           C
ATOM   1537  CB BGLU A 207     -34.051  31.318 -23.531  0.50 68.67           C
ATOM   1538  CG AGLU A 207     -32.917  32.351 -23.123  0.50 57.47           C
ATOM   1539  CG BGLU A 207     -32.615  31.779 -23.319  0.50 75.39           C
ATOM   1540  CD AGLU A 207     -31.688  32.232 -24.019  0.50 57.75           C
ATOM   1541  CD BGLU A 207     -32.491  32.775 -22.187  0.50 80.08           C
ATOM   1542  OE1AGLU A 207     -31.816  32.415 -25.250  0.50 48.98           O
ATOM   1543  OE1BGLU A 207     -33.192  33.815 -22.239  0.50 73.58           O
ATOM   1544  OE2AGLU A 207     -30.588  31.956 -23.481  0.50 54.86           O
ATOM   1545  OE2BGLU A 207     -31.689  32.508 -21.256  0.50 88.68           O
ATOM   1546  C  AGLU A 207     -36.175  30.348 -22.632  0.50 54.49           C
ATOM   1547  C  BGLU A 207     -36.176  30.346 -22.632  0.50 57.11           C
ATOM   1548  O  AGLU A 207     -36.836  31.077 -23.354  0.50 55.97           O
ATOM   1549  O  BGLU A 207     -36.838  31.079 -23.350  0.50 58.00           O
ATOM   1550  N   GLU A 208     -36.654  29.221 -22.112  1.00 56.23           N
ATOM   1551  CA  GLU A 208     -38.022  28.774 -22.330  1.00 51.92           C
ATOM   1552  CB  GLU A 208     -38.102  27.314 -21.953  1.00 56.47           C
ATOM   1553  CG  GLU A 208     -38.803  26.481 -22.996  1.00 68.40           C
ATOM   1554  CD  GLU A 208     -38.351  25.036 -22.991  1.00 63.90           C
ATOM   1555  OE1 GLU A 208     -37.235  24.719 -22.479  1.00 72.04           O
ATOM   1556  OE2 GLU A 208     -39.127  24.225 -23.522  1.00 66.56           O
ATOM   1557  C   GLU A 208     -39.012  29.557 -21.446  1.00 48.53           C
ATOM   1558  O   GLU A 208     -40.204  29.652 -21.760  1.00 37.69           O
ATOM   1559  N   VAL A 209     -38.495  30.095 -20.339  1.00 48.90           N
ATOM   1560  CA  VAL A 209     -39.262  30.898 -19.417  1.00 62.97           C
ATOM   1561  CB  VAL A 209     -39.702  30.049 -18.195  1.00 62.83           C
ATOM   1562  CG1 VAL A 209     -40.393  30.917 -17.155  1.00 67.16           C
ATOM   1563  CG2 VAL A 209     -40.649  28.928 -18.625  1.00 66.34           C
ATOM   1564  C   VAL A 209     -38.498  32.189 -18.968  1.00 59.70           C
ATOM   1565  O   VAL A 209     -37.373  32.138 -18.462  1.00 66.85           O
ATOM   1566  N   PRO A 210     -39.117  33.353 -19.161  1.00 63.73           N
ATOM   1567  CA  PRO A 210     -38.475  34.588 -18.728  1.00 66.93           C
ATOM   1568  CB  PRO A 210     -39.445  35.693 -19.194  1.00 65.43           C
ATOM   1569  CG  PRO A 210     -40.743  35.014 -19.435  1.00 76.00           C
ATOM   1570  CD  PRO A 210     -40.410  33.599 -19.830  1.00 78.84           C
ATOM   1571  C   PRO A 210     -38.313  34.613 -17.228  1.00 63.97           C
ATOM   1572  O   PRO A 210     -39.245  34.241 -16.502  1.00 70.91           O
ATOM   1573  N   SER A 211     -37.134  35.048 -16.790  1.00 61.07           N
ATOM   1574  CA  SER A 211     -36.805  35.206 -15.373  1.00 64.04           C
ATOM   1575  CB  SER A 211     -35.464  35.929 -15.264  1.00 64.04           C
ATOM   1576  OG  SER A 211     -35.220  36.344 -13.945  1.00 75.02           O
ATOM   1577  C   SER A 211     -37.887  35.934 -14.514  1.00 70.82           C
ATOM   1578  O   SER A 211     -38.080  35.611 -13.330  1.00 67.73           O
ATOM   1579  N   SER A 212     -38.588  36.891 -15.118  1.00 68.47           N
ATOM   1580  CA  SER A 212     -39.602  37.693 -14.417  1.00 84.85           C
ATOM   1581  CB  SER A 212     -40.013  38.888 -15.285  1.00 80.42           C
ATOM   1582  OG  SER A 212     -40.092  38.503 -16.642  1.00 78.30           O
ATOM   1583  C   SER A 212     -40.862  36.922 -13.974  1.00 91.43           C
ATOM   1584  O   SER A 212     -41.509  37.315 -13.000  1.00 88.70           O
ATOM   1585  N   MET A 213     -41.210  35.833 -14.660  1.00 81.32           N
ATOM   1586  CA  MET A 213     -42.356  35.013 -14.237  1.00 73.47           C
ATOM   1587  CB  MET A 213     -42.996  34.330 -15.432  1.00 68.88           C
ATOM   1588  CG  MET A 213     -43.750  35.301 -16.319  1.00 74.96           C
ATOM   1589  SD  MET A 213     -44.170  34.591 -17.937  1.00102.49           S
ATOM   1590  CE  MET A 213     -45.203  35.898 -18.633  1.00105.03           C
ATOM   1591  C   MET A 213     -41.978  33.973 -13.160  1.00 75.59           C
ATOM   1592  O   MET A 213     -42.850  33.340 -12.555  1.00 70.36           O
ATOM   1593  N   LEU A 214     -40.687  33.819 -12.883  1.00 76.81           N
ATOM   1594  CA  LEU A 214     -40.223  32.790 -11.955  1.00 71.37           C
ATOM   1595  CB  LEU A 214     -38.839  32.284 -12.350  1.00 63.12           C
ATOM   1596  CG  LEU A 214     -38.831  31.668 -13.737  1.00 64.56           C
ATOM   1597  CD1 LEU A 214     -37.417  31.312 -14.183  1.00 60.48           C
ATOM   1598  CD2 LEU A 214     -39.733  30.444 -13.763  1.00 70.74           C
ATOM   1599  C   LEU A 214     -40.205  33.275 -10.537  1.00 76.68           C
ATOM   1600  O   LEU A 214     -39.154  33.555 -10.003  1.00 71.05           O
ATOM   1601  N   VAL A 215     -41.382  33.354  -9.925  1.00 83.76           N
ATOM   1602  CA  VAL A 215     -41.485  33.716  -8.520  1.00 93.89           C
ATOM   1603  CB  VAL A 215     -42.520  34.849  -8.285  1.00 90.23           C
ATOM   1604  CG1 VAL A 215     -42.155  35.630  -7.023  1.00 91.98           C
ATOM   1605  CG2 VAL A 215     -42.584  35.789  -9.481  1.00 86.52           C
ATOM   1606  C   VAL A 215     -41.841  32.463  -7.729  1.00 83.13           C
ATOM   1607  O   VAL A 215     -42.482  31.563  -8.259  1.00 71.07           O
ATOM   1608  N   ASP A 216     -41.423  32.411  -6.464  1.00 76.53           N
ATOM   1609  CA  ASP A 216     -41.690  31.244  -5.605  1.00 77.66           C
ATOM   1610  CB  ASP A 216     -41.309  31.541  -4.152  1.00 69.57           C
ATOM   1611  CG  ASP A 216     -39.805  31.582  -3.953  1.00 66.15           C
ATOM   1612  OD1 ASP A 216     -39.070  31.455  -4.952  1.00 60.27           O
ATOM   1613  OD2 ASP A 216     -39.340  31.734  -2.807  1.00 69.98           O
ATOM   1614  C   ASP A 216     -43.131  30.748  -5.683  1.00 75.90           C
ATOM   1615  O   ASP A 216     -43.364  29.536  -5.739  1.00 74.58           O
ATOM   1616  N   GLU A 217     -44.066  31.693  -5.743  1.00 73.87           N
ATOM   1617  CA  GLU A 217     -45.498  31.416  -5.715  1.00 69.73           C
ATOM   1618  CB  GLU A 217     -46.275  32.718  -5.419  1.00 70.04           C
ATOM   1619  CG  GLU A 217     -46.080  33.271  -3.980  1.00 89.28           C
ATOM   1620  CD  GLU A 217     -44.905  34.270  -3.767  1.00 90.57           C
ATOM   1621  OE1 GLU A 217     -44.253  34.722  -4.739  1.00 75.34           O
ATOM   1622  OE2 GLU A 217     -44.627  34.618  -2.583  1.00 92.40           O
ATOM   1623  C   GLU A 217     -45.992  30.739  -7.011  1.00 67.25           C
ATOM   1624  O   GLU A 217     -47.116  30.240  -7.068  1.00 73.91           O
ATOM   1625  N   SER A 218     -45.149  30.696  -8.041  1.00 62.63           N
ATOM   1626  CA  SER A 218     -45.499  30.058  -9.321  1.00 66.76           C
ATOM   1627  CB  SER A 218     -44.826  30.820 -10.456  1.00 69.48           C
ATOM   1628  OG  SER A 218     -43.427  30.806 -10.296  1.00 74.67           O
ATOM   1629  C   SER A 218     -45.112  28.566  -9.407  1.00 62.05           C
ATOM   1630  O   SER A 218     -45.624  27.828 -10.250  1.00 63.91           O
ATOM   1631  N   VAL A 219     -44.194  28.145  -8.543  1.00 62.02           N
ATOM   1632  CA  VAL A 219     -43.750  26.742  -8.434  1.00 59.65           C
ATOM   1633  CB  VAL A 219     -42.608  26.577  -7.399  1.00 51.28           C
ATOM   1634  CG1 VAL A 219     -41.998  25.178  -7.444  1.00 51.79           C
ATOM   1635  CG2 VAL A 219     -41.520  27.597  -7.622  1.00 50.22           C
ATOM   1636  C   VAL A 219     -44.933  25.845  -8.011  1.00 63.97           C
ATOM   1637  O   VAL A 219     -45.601  26.113  -7.012  1.00 63.76           O
ATOM   1638  N   LEU A 220     -45.145  24.773  -8.770  1.00 65.07           N
ATOM   1639  CA  LEU A 220     -46.303  23.850  -8.703  1.00 66.97           C
ATOM   1640  CB  LEU A 220     -46.343  23.078  -7.381  1.00 63.88           C
ATOM   1641  CG  LEU A 220     -45.226  22.069  -7.123  1.00 64.49           C
ATOM   1642  CD1 LEU A 220     -45.724  20.965  -6.195  1.00 64.11           C
ATOM   1643  CD2 LEU A 220     -44.678  21.455  -8.388  1.00 61.48           C
ATOM   1644  C   LEU A 220     -47.681  24.469  -9.005  1.00 71.16           C
ATOM   1645  O   LEU A 220     -48.653  23.747  -9.153  1.00 69.16           O
ATOM   1646  N   ASN A 221     -47.750  25.791  -9.136  1.00 76.40           N
ATOM   1647  CA  ASN A 221     -48.996  26.491  -9.405  1.00 77.21           C
ATOM   1648  CB  ASN A 221     -48.998  27.828  -8.648  1.00 85.26           C
ATOM   1649  CG  ASN A 221     -50.399  28.292  -8.289  1.00 91.85           C
ATOM   1650  OD1 ASN A 221     -51.250  28.440  -9.164  1.00 92.09           O
ATOM   1651  ND2 ASN A 221     -50.650  28.514  -6.998  1.00 85.81           N
ATOM   1652  C   ASN A 221     -49.238  26.715 -10.902  1.00 75.78           C
ATOM   1653  O   ASN A 221     -50.222  26.208 -11.465  1.00 80.24           O
ATOM   1654  N   ASP A 222     -48.329  27.460 -11.533  1.00 68.59           N
ATOM   1655  CA  ASP A 222     -48.434  27.873 -12.947  1.00 59.13           C
ATOM   1656  CB  ASP A 222     -47.576  29.124 -13.181  1.00 65.90           C
ATOM   1657  CG  ASP A 222     -48.054  29.949 -14.357  1.00 69.33           C
ATOM   1658  OD1 ASP A 222     -48.463  29.327 -15.362  1.00 58.36           O
ATOM   1659  OD2 ASP A 222     -48.019  31.207 -14.265  1.00 64.22           O
ATOM   1660  C   ASP A 222     -48.021  26.757 -13.909  1.00 58.20           C
ATOM   1661  O   ASP A 222     -46.849  26.603 -14.281  1.00 52.47           O
ATOM   1662  N   TRP A 223     -48.998  25.963 -14.312  1.00 63.66           N
ATOM   1663  CA  TRP A 223     -48.764  24.872 -15.256  1.00 72.48           C
ATOM   1664  CB  TRP A 223     -50.066  24.078 -15.466  1.00 87.25           C
ATOM   1665  CG  TRP A 223     -50.556  23.321 -14.235  1.00 95.30           C
ATOM   1666  CD1 TRP A 223     -49.800  22.889 -13.169  1.00 88.34           C
ATOM   1667  NE1 TRP A 223     -50.594  22.224 -12.267  1.00 80.55           N
ATOM   1668  CE2 TRP A 223     -51.884  22.191 -12.740  1.00 97.76           C
ATOM   1669  CD2 TRP A 223     -51.901  22.871 -13.980  1.00104.93           C
ATOM   1670  CE3 TRP A 223     -53.121  22.979 -14.682  1.00102.94           C
ATOM   1671  CZ3 TRP A 223     -54.275  22.409 -14.128  1.00 97.40           C
ATOM   1672  CH2 TRP A 223     -54.226  21.736 -12.891  1.00 97.54           C
ATOM   1673  CZ2 TRP A 223     -53.045  21.615 -12.185  1.00 97.46           C
ATOM   1674  C   TRP A 223     -48.197  25.333 -16.615  1.00 68.63           C
ATOM   1675  O   TRP A 223     -47.623  24.525 -17.357  1.00 64.88           O
ATOM   1676  N   SER A 224     -48.374  26.613 -16.944  1.00 65.45           N
ATOM   1677  CA  SER A 224     -47.902  27.150 -18.227  1.00 72.08           C
ATOM   1678  CB  SER A 224     -48.597  28.475 -18.578  1.00 67.57           C
ATOM   1679  OG  SER A 224     -47.990  29.566 -17.917  1.00 61.32           O
ATOM   1680  C   SER A 224     -46.393  27.348 -18.285  1.00 64.73           C
ATOM   1681  O   SER A 224     -45.847  27.441 -19.379  1.00 64.38           O
ATOM   1682  N   LEU A 225     -45.735  27.446 -17.125  1.00 58.86           N
ATOM   1683  CA  LEU A 225     -44.273  27.568 -17.090  1.00 57.15           C
ATOM   1684  CB  LEU A 225     -43.804  28.307 -15.825  1.00 55.69           C
ATOM   1685  CG  LEU A 225     -44.429  29.691 -15.583  1.00 61.43           C
ATOM   1686  CD1 LEU A 225     -43.938  30.297 -14.281  1.00 60.61           C
ATOM   1687  CD2 LEU A 225     -44.172  30.648 -16.746  1.00 57.98           C
ATOM   1688  C   LEU A 225     -43.658  26.184 -17.164  1.00 46.03           C
ATOM   1689  O   LEU A 225     -43.944  25.334 -16.333  1.00 51.30           O
ATOM   1690  N   SER A 226     -42.821  25.926 -18.161  1.00 50.68           N
ATOM   1691  CA  SER A 226     -42.197  24.600 -18.274  1.00 48.60           C
ATOM   1692  CB  SER A 226     -43.231  23.536 -18.685  1.00 45.47           C
ATOM   1693  OG  SER A 226     -43.464  23.583 -20.073  1.00 50.65           O
ATOM   1694  C   SER A 226     -41.019  24.549 -19.231  1.00 40.39           C
ATOM   1695  O   SER A 226     -40.906  25.366 -20.104  1.00 45.41           O
ATOM   1696  N   SER A 227     -40.171  23.535 -19.053  1.00 43.68           N
ATOM   1697  CA  SER A 227     -39.121  23.182 -19.984  1.00 39.15           C
ATOM   1698  CB  SER A 227     -37.776  22.976 -19.260  1.00 40.82           C
ATOM   1699  OG  SER A 227     -36.894  22.185 -20.053  1.00 39.50           O
ATOM   1700  C   SER A 227     -39.455  21.881 -20.675  1.00 42.51           C
ATOM   1701  O   SER A 227     -39.803  20.875 -20.034  1.00 45.16           O
ATOM   1702  N   SER A 228     -39.274  21.875 -21.983  1.00 40.97           N
ATOM   1703  CA  SER A 228     -39.507  20.694 -22.775  1.00 50.20           C
ATOM   1704  CB  SER A 228     -39.921  21.103 -24.186  1.00 54.90           C
ATOM   1705  OG  SER A 228     -38.822  21.691 -24.841  1.00 51.75           O
ATOM   1706  C   SER A 228     -38.263  19.826 -22.834  1.00 42.41           C
ATOM   1707  O   SER A 228     -38.215  18.878 -23.598  1.00 45.20           O
ATOM   1708  N   LEU A 229     -37.254  20.175 -22.050  1.00 48.36           N
ATOM   1709  CA  LEU A 229     -36.002  19.422 -21.976  1.00 48.83           C
ATOM   1710  CB  LEU A 229     -34.850  20.349 -22.370  1.00 53.30           C
ATOM   1711  CG  LEU A 229     -34.818  20.862 -23.816  1.00 57.28           C
ATOM   1712  CD1 LEU A 229     -33.884  22.054 -23.959  1.00 53.27           C
ATOM   1713  CD2 LEU A 229     -34.402  19.759 -24.776  1.00 56.87           C
ATOM   1714  C   LEU A 229     -35.687  18.860 -20.578  1.00 46.59           C
ATOM   1715  O   LEU A 229     -34.796  18.001 -20.414  1.00 40.80           O
ATOM   1716  N   ALA A 230     -36.406  19.349 -19.574  1.00 45.42           N
ATOM   1717  CA  ALA A 230     -36.066  19.066 -18.199  1.00 40.41           C
ATOM   1718  CB  ALA A 230     -36.681  20.130 -17.307  1.00 44.85           C
ATOM   1719  C   ALA A 230     -36.505  17.661 -17.778  1.00 36.76           C
ATOM   1720  O   ALA A 230     -37.627  17.251 -18.034  1.00 44.76           O
ATOM   1721  N   SER A 231     -35.601  16.925 -17.144  1.00 35.69           N
ATOM   1722  CA  SER A 231     -35.936  15.682 -16.467  1.00 39.23           C
ATOM   1723  CB  SER A 231     -35.299  14.510 -17.182  1.00 40.16           C
ATOM   1724  OG  SER A 231     -35.524  13.293 -16.482  1.00 47.54           O
ATOM   1725  C   SER A 231     -35.422  15.750 -15.024  1.00 39.00           C
ATOM   1726  O   SER A 231     -34.229  15.617 -14.778  1.00 36.64           O
ATOM   1727  N   ALA A 232     -36.324  15.971 -14.080  1.00 38.78           N
ATOM   1728  CA  ALA A 232     -35.932  16.156 -12.686  1.00 38.56           C
ATOM   1729  CB  ALA A 232     -36.564  17.427 -12.130  1.00 38.68           C
ATOM   1730  C   ALA A 232     -36.316  14.968 -11.826  1.00 38.83           C
ATOM   1731  O   ALA A 232     -37.425  14.468 -11.924  1.00 46.57           O
ATOM   1732  N   SER A 233     -35.388  14.544 -10.976  1.00 36.98           N
ATOM   1733  CA  SER A 233     -35.540  13.397 -10.134  1.00 37.59           C
ATOM   1734  CB  SER A 233     -34.715  12.249 -10.688  1.00 38.71           C
ATOM   1735  OG  SER A 233     -34.941  11.054  -9.969  1.00 41.07           O
ATOM   1736  C   SER A 233     -35.056  13.749  -8.719  1.00 40.83           C
ATOM   1737  O   SER A 233     -33.881  14.070  -8.542  1.00 37.24           O
ATOM   1738  N   ALA A 234     -35.960  13.675  -7.726  1.00 35.00           N
ATOM   1739  CA  ALA A 234     -35.612  13.947  -6.346  1.00 32.00           C
ATOM   1740  CB  ALA A 234     -36.770  14.554  -5.615  1.00 39.15           C
ATOM   1741  C   ALA A 234     -35.171  12.692  -5.633  1.00 38.66           C
ATOM   1742  O   ALA A 234     -35.446  11.560  -6.078  1.00 37.78           O
ATOM   1743  N   GLY A 235     -34.443  12.894  -4.537  1.00 36.77           N
ATOM   1744  CA  GLY A 235     -33.847  11.788  -3.813  1.00 32.80           C
ATOM   1745  C   GLY A 235     -33.399  12.239  -2.457  1.00 34.88           C
ATOM   1746  O   GLY A 235     -33.042  13.412  -2.264  1.00 35.48           O
ATOM   1747  N   ILE A 236     -33.392  11.299  -1.514  1.00 34.58           N
ATOM   1748  CA  ILE A 236     -32.968  11.538  -0.134  1.00 35.03           C
ATOM   1749  CB  ILE A 236     -33.576  10.463   0.791  1.00 35.01           C
ATOM   1750  CG1 ILE A 236     -33.482  10.860   2.264  1.00 37.24           C
ATOM   1751  CD1 ILE A 236     -34.320   9.999   3.209  1.00 35.55           C
ATOM   1752  CG2 ILE A 236     -32.911   9.100   0.585  1.00 36.61           C
ATOM   1753  C   ILE A 236     -31.445  11.498   0.002  1.00 34.93           C
ATOM   1754  O   ILE A 236     -30.925  11.799   1.045  1.00 33.28           O
ATOM   1755  N   GLU A 237     -30.751  11.071  -1.044  1.00 42.17           N
ATOM   1756  CA  GLU A 237     -29.325  10.700  -0.965  1.00 40.52           C
ATOM   1757  CB  GLU A 237     -28.993   9.573  -1.964  1.00 38.37           C
ATOM   1758  CG  GLU A 237     -29.290   9.859  -3.447  1.00 43.19           C
ATOM   1759  CD  GLU A 237     -30.746   9.563  -3.891  1.00 48.65           C
ATOM   1760  OE1 GLU A 237     -31.620   9.289  -3.048  1.00 40.89           O
ATOM   1761  OE2 GLU A 237     -31.027   9.642  -5.107  1.00 42.81           O
ATOM   1762  C   GLU A 237     -28.376  11.875  -1.192  1.00 41.63           C
ATOM   1763  O   GLU A 237     -27.180  11.694  -1.244  1.00 44.13           O
ATOM   1764  N   LEU A 238     -28.895  13.082  -1.328  1.00 41.23           N
ATOM   1765  CA  LEU A 238     -28.032  14.213  -1.612  1.00 38.83           C
ATOM   1766  CB  LEU A 238     -27.637  14.220  -3.089  1.00 39.79           C
ATOM   1767  CG  LEU A 238     -28.628  14.793  -4.105  1.00 42.90           C
ATOM   1768  CD1 LEU A 238     -27.960  14.720  -5.456  1.00 49.32           C
ATOM   1769  CD2 LEU A 238     -29.963  14.070  -4.161  1.00 45.02           C
ATOM   1770  C   LEU A 238     -28.699  15.533  -1.219  1.00 39.43           C
ATOM   1771  O   LEU A 238     -29.928  15.603  -1.131  1.00 44.64           O
ATOM   1772  N   GLU A 239     -27.881  16.555  -0.938  1.00 40.70           N
ATOM   1773  CA  GLU A 239     -28.372  17.878  -0.554  1.00 40.49           C
ATOM   1774  CB  GLU A 239     -27.735  18.335   0.754  1.00 41.64           C
ATOM   1775  CG  GLU A 239     -27.749  17.306   1.875  1.00 41.75           C
ATOM   1776  CD  GLU A 239     -29.138  16.707   2.156  1.00 50.33           C
ATOM   1777  OE1 GLU A 239     -30.163  17.405   2.035  1.00 43.83           O
ATOM   1778  OE2 GLU A 239     -29.213  15.512   2.521  1.00 47.75           O
ATOM   1779  C   GLU A 239     -28.168  18.946  -1.628  1.00 39.54           C
ATOM   1780  O   GLU A 239     -28.618  20.070  -1.482  1.00 43.15           O
ATOM   1781  N   HIS A 240     -27.536  18.584  -2.725  1.00 36.07           N
ATOM   1782  CA  HIS A 240     -27.297  19.503  -3.825  1.00 39.80           C
ATOM   1783  CB  HIS A 240     -25.784  19.642  -4.079  1.00 42.25           C
ATOM   1784  CG  HIS A 240     -25.081  18.341  -4.303  1.00 41.26           C
ATOM   1785  ND1 HIS A 240     -24.681  17.522  -3.270  1.00 42.52           N
ATOM   1786  CE1 HIS A 240     -24.104  16.440  -3.764  1.00 47.12           C
ATOM   1787  NE2 HIS A 240     -24.134  16.517  -5.084  1.00 50.27           N
ATOM   1788  CD2 HIS A 240     -24.737  17.699  -5.446  1.00 51.09           C
ATOM   1789  C   HIS A 240     -28.016  19.022  -5.119  1.00 44.49           C
ATOM   1790  O   HIS A 240     -28.690  18.002  -5.125  1.00 38.14           O
ATOM   1791  N   ASN A 241     -27.875  19.775  -6.210  1.00 43.18           N
ATOM   1792  CA  ASN A 241     -28.328  19.295  -7.524  1.00 38.93           C
ATOM   1793  CB  ASN A 241     -29.038  20.385  -8.322  1.00 34.86           C
ATOM   1794  CG  ASN A 241     -30.477  20.577  -7.885  1.00 38.60           C
ATOM   1795  OD1 ASN A 241     -31.289  21.111  -8.632  1.00 38.74           O
ATOM   1796  ND2 ASN A 241     -30.800  20.160  -6.664  1.00 36.07           N
ATOM   1797  C   ASN A 241     -27.174  18.750  -8.330  1.00 38.76           C
ATOM   1798  O   ASN A 241     -26.066  19.280  -8.259  1.00 40.61           O
ATOM   1799  N   VAL A 242     -27.452  17.674  -9.062  1.00 35.20           N
ATOM   1800  CA  VAL A 242     -26.545  17.126 -10.028  1.00 34.50           C
ATOM   1801  CB  VAL A 242     -26.267  15.652  -9.761  1.00 41.06           C
ATOM   1802  CG1 VAL A 242     -25.298  15.092 -10.783  1.00 42.67           C
ATOM   1803  CG2 VAL A 242     -25.708  15.427  -8.345  1.00 40.85           C
ATOM   1804  C   VAL A 242     -27.198  17.328 -11.399  1.00 41.44           C
ATOM   1805  O   VAL A 242     -28.338  16.979 -11.586  1.00 44.67           O
ATOM   1806  N   VAL A 243     -26.479  17.947 -12.329  1.00 43.80           N
ATOM   1807  CA  VAL A 243     -26.987  18.253 -13.662  1.00 41.12           C
ATOM   1808  CB  VAL A 243     -26.923  19.754 -13.955  1.00 41.28           C
ATOM   1809  CG1 VAL A 243     -27.227  20.031 -15.421  1.00 47.31           C
ATOM   1810  CG2 VAL A 243     -27.890  20.521 -13.061  1.00 40.85           C
ATOM   1811  C   VAL A 243     -26.189  17.531 -14.733  1.00 43.04           C
ATOM   1812  O   VAL A 243     -24.967  17.563 -14.720  1.00 51.88           O
ATOM   1813  N   ILE A 244     -26.894  16.850 -15.633  1.00 43.35           N
ATOM   1814  CA  ILE A 244     -26.300  16.206 -16.796  1.00 41.42           C
ATOM   1815  CB  ILE A 244     -26.471  14.686 -16.837  1.00 38.98           C
ATOM   1816  CG1 ILE A 244     -25.979  14.031 -15.532  1.00 43.06           C
ATOM   1817  CD1 ILE A 244     -26.232  12.528 -15.451  1.00 43.19           C
ATOM   1818  CG2 ILE A 244     -25.733  14.110 -18.057  1.00 40.13           C
ATOM   1819  C   ILE A 244     -26.982  16.746 -18.034  1.00 42.32           C
ATOM   1820  O   ILE A 244     -28.174  16.583 -18.226  1.00 47.26           O
ATOM   1821  N   ALA A 245     -26.196  17.424 -18.853  1.00 47.26           N
ATOM   1822  CA  ALA A 245     -26.653  17.999 -20.096  1.00 50.99           C
ATOM   1823  CB  ALA A 245     -26.106  19.417 -20.249  1.00 57.50           C
ATOM   1824  C   ALA A 245     -26.190  17.105 -21.244  1.00 45.74           C
ATOM   1825  O   ALA A 245     -25.003  16.825 -21.380  1.00 50.60           O
ATOM   1826  N   ILE A 246     -27.148  16.655 -22.049  1.00 45.52           N
ATOM   1827  CA  ILE A 246     -26.878  15.765 -23.155  1.00 45.21           C
ATOM   1828  CB  ILE A 246     -27.519  14.380 -22.957  1.00 45.74           C
ATOM   1829  CG1 ILE A 246     -27.256  13.866 -21.541  1.00 41.76           C
ATOM   1830  CD1 ILE A 246     -27.970  12.565 -21.233  1.00 48.08           C
ATOM   1831  CG2 ILE A 246     -26.941  13.386 -23.946  1.00 41.61           C
ATOM   1832  C   ILE A 246     -27.372  16.409 -24.444  1.00 46.47           C
ATOM   1833  O   ILE A 246     -28.466  16.949 -24.518  1.00 48.64           O
ATOM   1834  N   GLY A 247     -26.530  16.369 -25.462  1.00 48.33           N
ATOM   1835  CA  GLY A 247     -26.826  17.093 -26.679  1.00 51.24           C
ATOM   1836  C   GLY A 247     -25.963  16.662 -27.831  1.00 49.14           C
ATOM   1837  O   GLY A 247     -25.343  15.588 -27.800  1.00 51.18           O
ATOM   1838  N   MET A 248     -25.950  17.508 -28.846  1.00 46.41           N
ATOM   1839  CA  MET A 248     -25.209  17.254 -30.059  1.00 56.25           C
ATOM   1840  CB  MET A 248     -26.166  17.251 -31.255  1.00 55.97           C
ATOM   1841  CG  MET A 248     -27.233  16.176 -31.176  1.00 54.34           C
ATOM   1842  SD  MET A 248     -26.539  14.571 -31.521  1.00 50.90           S
ATOM   1843  CE  MET A 248     -26.975  14.490 -33.279  1.00 50.48           C
ATOM   1844  C   MET A 248     -24.152  18.338 -30.248  1.00 51.92           C
ATOM   1845  O   MET A 248     -24.406  19.537 -30.032  1.00 55.60           O
ATOM   1846  N   SER A 249     -22.966  17.912 -30.650  1.00 48.95           N
ATOM   1847  CA  SER A 249     -21.864  18.838 -30.899  1.00 59.18           C
ATOM   1848  CB  SER A 249     -20.981  18.944 -29.663  1.00 51.15           C
ATOM   1849  OG  SER A 249     -19.634  19.021 -30.015  1.00 64.68           O
ATOM   1850  C   SER A 249     -21.056  18.392 -32.131  1.00 52.91           C
ATOM   1851  O   SER A 249     -20.859  17.221 -32.348  1.00 51.22           O
ATOM   1852  N   GLU A 250     -20.605  19.344 -32.928  1.00 52.60           N
ATOM   1853  CA  GLU A 250     -19.703  19.056 -34.050  1.00 62.89           C
ATOM   1854  CB  GLU A 250     -19.487  20.309 -34.903  1.00 65.07           C
ATOM   1855  CG  GLU A 250     -20.697  20.688 -35.719  1.00 73.69           C
ATOM   1856  CD  GLU A 250     -20.627  22.076 -36.318  1.00 84.77           C
ATOM   1857  OE1 GLU A 250     -21.568  22.410 -37.079  1.00 97.19           O
ATOM   1858  OE2 GLU A 250     -19.656  22.826 -36.040  1.00 62.02           O
ATOM   1859  C   GLU A 250     -18.339  18.537 -33.580  1.00 70.03           C
ATOM   1860  O   GLU A 250     -17.638  17.872 -34.339  1.00 62.75           O
ATOM   1861  N   GLN A 251     -17.961  18.874 -32.349  1.00 69.95           N
ATOM   1862  CA  GLN A 251     -16.665  18.495 -31.808  1.00 72.01           C
ATOM   1863  CB  GLN A 251     -16.284  19.406 -30.643  1.00 68.02           C
ATOM   1864  CG  GLN A 251     -15.967  20.835 -31.025  1.00 74.55           C
ATOM   1865  CD  GLN A 251     -15.405  21.630 -29.857  1.00 85.52           C
ATOM   1866  OE1 GLN A 251     -16.156  22.203 -29.065  1.00 85.99           O
ATOM   1867  NE2 GLN A 251     -14.074  21.671 -29.742  1.00 89.52           N
ATOM   1868  C   GLN A 251     -16.657  17.023 -31.352  1.00 71.22           C
ATOM   1869  O   GLN A 251     -15.598  16.404 -31.212  1.00 71.38           O
ATOM   1870  N   ALA A 252     -17.837  16.465 -31.128  1.00 68.43           N
ATOM   1871  CA  ALA A 252     -17.941  15.092 -30.655  1.00 71.12           C
ATOM   1872  CB  ALA A 252     -19.252  14.881 -29.912  1.00 74.34           C
ATOM   1873  C   ALA A 252     -17.838  14.127 -31.818  1.00 58.22           C
ATOM   1874  O   ALA A 252     -18.291  14.419 -32.918  1.00 57.71           O
ATOM   1875  N   THR A 253     -17.228  12.976 -31.576  1.00 60.26           N
ATOM   1876  CA  THR A 253     -17.014  11.987 -32.619  1.00 57.52           C
ATOM   1877  CB  THR A 253     -15.527  11.648 -32.734  1.00 68.13           C
ATOM   1878  OG1 THR A 253     -15.094  11.015 -31.522  1.00 56.13           O
ATOM   1879  CG2 THR A 253     -14.697  12.917 -33.000  1.00 70.35           C
ATOM   1880  C   THR A 253     -17.726  10.692 -32.290  1.00 60.97           C
ATOM   1881  O   THR A 253     -17.395   9.631 -32.832  1.00 61.36           O
ATOM   1882  N   SER A 254     -18.693  10.780 -31.385  1.00 60.75           N
ATOM   1883  CA  SER A 254     -19.443   9.620 -30.931  1.00 62.96           C
ATOM   1884  CB  SER A 254     -20.490  10.062 -29.909  1.00 64.45           C
ATOM   1885  OG  SER A 254     -20.005  11.109 -29.089  1.00 65.33           O
ATOM   1886  C   SER A 254     -20.145   8.961 -32.115  1.00 52.31           C
ATOM   1887  O   SER A 254     -20.583   9.664 -33.010  1.00 47.91           O
ATOM   1888  N   GLU A 255     -20.253   7.630 -32.086  1.00 50.29           N
ATOM   1889  CA  GLU A 255     -21.087   6.870 -33.018  1.00 51.71           C
ATOM   1890  CB  GLU A 255     -20.692   5.396 -33.044  1.00 59.51           C
ATOM   1891  CG  GLU A 255     -19.203   5.140 -33.184  1.00 81.13           C
ATOM   1892  CD  GLU A 255     -18.837   3.750 -32.703  1.00 94.55           C
ATOM   1893  OE1 GLU A 255     -17.886   3.625 -31.895  1.00 90.31           O
ATOM   1894  OE2 GLU A 255     -19.530   2.793 -33.121  1.00102.01           O
ATOM   1895  C   GLU A 255     -22.563   6.906 -32.615  1.00 51.82           C
ATOM   1896  O   GLU A 255     -23.306   5.996 -32.931  1.00 59.62           O
ATOM   1897  N   LEU A 256     -22.985   7.944 -31.906  1.00 52.87           N
ATOM   1898  CA  LEU A 256     -24.309   7.967 -31.293  1.00 53.98           C
ATOM   1899  CB  LEU A 256     -24.240   7.709 -29.789  1.00 55.05           C
ATOM   1900  CG  LEU A 256     -23.685   6.353 -29.374  1.00 65.51           C
ATOM   1901  CD1 LEU A 256     -23.194   6.378 -27.931  1.00 69.67           C
ATOM   1902  CD2 LEU A 256     -24.746   5.291 -29.577  1.00 65.00           C
ATOM   1903  C   LEU A 256     -24.899   9.323 -31.507  1.00 50.02           C
ATOM   1904  O   LEU A 256     -24.167  10.307 -31.636  1.00 51.36           O
ATOM   1905  N   VAL A 257     -26.228   9.352 -31.540  1.00 47.97           N
ATOM   1906  CA  VAL A 257     -27.004  10.581 -31.675  1.00 50.56           C
ATOM   1907  CB  VAL A 257     -27.586  10.729 -33.105  1.00 56.33           C
ATOM   1908  CG1 VAL A 257     -26.466  10.845 -34.115  1.00 61.75           C
ATOM   1909  CG2 VAL A 257     -28.470   9.546 -33.480  1.00 56.76           C
ATOM   1910  C   VAL A 257     -28.148  10.606 -30.654  1.00 46.02           C
ATOM   1911  O   VAL A 257     -28.484   9.593 -30.032  1.00 40.47           O
ATOM   1912  N   ILE A 258     -28.743  11.774 -30.493  1.00 42.51           N
ATOM   1913  CA  ILE A 258     -29.820  11.919 -29.566  1.00 48.19           C
ATOM   1914  CB  ILE A 258     -29.329  12.446 -28.194  1.00 52.67           C
ATOM   1915  CG1 ILE A 258     -30.486  12.524 -27.188  1.00 57.51           C
ATOM   1916  CD1 ILE A 258     -30.008  12.561 -25.732  1.00 60.64           C
ATOM   1917  CG2 ILE A 258     -28.670  13.823 -28.291  1.00 47.57           C
ATOM   1918  C   ILE A 258     -30.873  12.818 -30.184  1.00 50.83           C
ATOM   1919  O   ILE A 258     -30.537  13.807 -30.847  1.00 49.23           O
ATOM   1920  N   ALA A 259     -32.139  12.444 -29.984  1.00 50.40           N
ATOM   1921  CA  ALA A 259     -33.288  13.237 -30.426  1.00 46.98           C
ATOM   1922  CB  ALA A 259     -33.970  12.585 -31.622  1.00 52.55           C
ATOM   1923  C   ALA A 259     -34.239  13.305 -29.280  1.00 43.23           C
ATOM   1924  O   ALA A 259     -34.217  12.453 -28.412  1.00 57.98           O
ATOM   1925  N   HIS A 260     -35.082  14.311 -29.260  1.00 47.79           N
ATOM   1926  CA  HIS A 260     -36.022  14.473 -28.174  1.00 48.86           C
ATOM   1927  CB  HIS A 260     -35.510  15.522 -27.166  1.00 50.25           C
ATOM   1928  CG  HIS A 260     -35.623  16.935 -27.617  1.00 52.56           C
ATOM   1929  ND1 HIS A 260     -36.666  17.758 -27.240  1.00 65.13           N
ATOM   1930  CE1 HIS A 260     -36.481  18.963 -27.752  1.00 56.87           C
ATOM   1931  NE2 HIS A 260     -35.348  18.949 -28.431  1.00 53.15           N
ATOM   1932  CD2 HIS A 260     -34.791  17.698 -28.356  1.00 47.06           C
ATOM   1933  C   HIS A 260     -37.429  14.814 -28.624  1.00 53.29           C
ATOM   1934  O   HIS A 260     -37.653  15.256 -29.752  1.00 47.44           O
ATOM   1935  N   GLY A 261     -38.375  14.568 -27.710  1.00 55.73           N
ATOM   1936  CA  GLY A 261     -39.753  15.011 -27.861  1.00 52.06           C
ATOM   1937  C   GLY A 261     -40.471  15.205 -26.530  1.00 54.87           C
ATOM   1938  O   GLY A 261     -39.865  15.084 -25.460  1.00 48.50           O
ATOM   1939  N   VAL A 262     -41.767  15.493 -26.620  1.00 47.58           N
ATOM   1940  CA  VAL A 262     -42.655  15.557 -25.478  1.00 46.40           C
ATOM   1941  CB  VAL A 262     -43.226  16.972 -25.220  1.00 49.51           C
ATOM   1942  CG1 VAL A 262     -42.092  17.925 -24.908  1.00 56.55           C
ATOM   1943  CG2 VAL A 262     -44.065  17.508 -26.385  1.00 48.06           C
ATOM   1944  C   VAL A 262     -43.796  14.552 -25.638  1.00 45.46           C
ATOM   1945  O   VAL A 262     -44.381  14.395 -26.704  1.00 47.77           O
ATOM   1946  N   MET A 263     -44.086  13.825 -24.584  1.00 47.18           N
ATOM   1947  CA  MET A 263     -45.320  13.074 -24.555  1.00 48.34           C
ATOM   1948  CB  MET A 263     -45.195  11.906 -23.587  1.00 51.55           C
ATOM   1949  CG  MET A 263     -44.255  10.823 -24.047  1.00 49.20           C
ATOM   1950  SD  MET A 263     -44.135   9.482 -22.858  1.00 48.14           S
ATOM   1951  CE  MET A 263     -45.684   8.644 -23.182  1.00 48.48           C
ATOM   1952  C   MET A 263     -46.401  14.023 -24.080  1.00 42.06           C
ATOM   1953  O   MET A 263     -46.221  14.721 -23.093  1.00 46.19           O
ATOM   1954  N   SER A 264     -47.516  14.061 -24.792  1.00 43.34           N
ATOM   1955  CA  SER A 264     -48.625  14.946 -24.425  1.00 46.98           C
ATOM   1956  CB  SER A 264     -49.619  15.063 -25.578  1.00 50.17           C
ATOM   1957  OG  SER A 264     -49.054  15.966 -26.514  1.00 67.70           O
ATOM   1958  C   SER A 264     -49.334  14.478 -23.199  1.00 39.84           C
ATOM   1959  O   SER A 264     -49.923  15.264 -22.490  1.00 40.60           O
ATOM   1960  N   ASP A 265     -49.300  13.172 -22.963  1.00 42.74           N
ATOM   1961  CA  ASP A 265     -49.787  12.611 -21.717  1.00 39.79           C
ATOM   1962  CB  ASP A 265     -51.325  12.517 -21.705  1.00 37.76           C
ATOM   1963  CG  ASP A 265     -51.879  11.637 -22.798  1.00 36.94           C
ATOM   1964  OD1 ASP A 265     -51.163  10.794 -23.356  1.00 40.19           O
ATOM   1965  OD2 ASP A 265     -53.059  11.801 -23.135  1.00 47.97           O
ATOM   1966  C   ASP A 265     -49.127  11.259 -21.472  1.00 40.17           C
ATOM   1967  O   ASP A 265     -48.294  10.819 -22.255  1.00 41.90           O
ATOM   1968  N   ALA A 266     -49.515  10.600 -20.387  1.00 39.18           N
ATOM   1969  CA  ALA A 266     -48.854   9.381 -19.952  1.00 39.03           C
ATOM   1970  CB  ALA A 266     -49.402   8.966 -18.603  1.00 37.03           C
ATOM   1971  C   ALA A 266     -48.936   8.215 -20.946  1.00 38.88           C
ATOM   1972  O   ALA A 266     -48.073   7.338 -20.941  1.00 37.90           O
ATOM   1973  N   ILE A 267     -49.925   8.213 -21.831  1.00 38.31           N
ATOM   1974  CA  ILE A 267     -50.080   7.088 -22.786  1.00 41.17           C
ATOM   1975  CB  ILE A 267     -51.491   6.471 -22.727  1.00 38.35           C
ATOM   1976  CG1 ILE A 267     -52.542   7.571 -22.757  1.00 37.63           C
ATOM   1977  CD1 ILE A 267     -53.949   7.084 -22.978  1.00 40.65           C
ATOM   1978  CG2 ILE A 267     -51.642   5.669 -21.441  1.00 38.53           C
ATOM   1979  C   ILE A 267     -49.734   7.456 -24.231  1.00 42.81           C
ATOM   1980  O   ILE A 267     -49.968   6.674 -25.162  1.00 42.93           O
ATOM   1981  N   ASP A 268     -49.099   8.605 -24.404  1.00 47.80           N
ATOM   1982  CA  ASP A 268     -48.775   9.128 -25.727  1.00 52.22           C
ATOM   1983  CB  ASP A 268     -48.490  10.630 -25.609  1.00 54.30           C
ATOM   1984  CG  ASP A 268     -48.196  11.298 -26.941  1.00 50.43           C
ATOM   1985  OD1 ASP A 268     -48.289  10.650 -28.001  1.00 50.72           O
ATOM   1986  OD2 ASP A 268     -47.863  12.502 -26.894  1.00 52.14           O
ATOM   1987  C   ASP A 268     -47.597   8.379 -26.357  1.00 48.95           C
ATOM   1988  O   ASP A 268     -46.577   8.970 -26.655  1.00 45.58           O
ATOM   1989  N   ALA A 269     -47.770   7.079 -26.567  1.00 52.90           N
ATOM   1990  CA  ALA A 269     -46.803   6.260 -27.270  1.00 51.86           C
ATOM   1991  CB  ALA A 269     -47.293   4.819 -27.368  1.00 44.38           C
ATOM   1992  C   ALA A 269     -46.541   6.792 -28.673  1.00 54.55           C
ATOM   1993  O   ALA A 269     -45.438   6.601 -29.223  1.00 53.30           O
ATOM   1994  N   ALA A 270     -47.550   7.439 -29.257  1.00 55.68           N
ATOM   1995  CA  ALA A 270     -47.448   7.958 -30.621  1.00 57.42           C
ATOM   1996  CB  ALA A 270     -48.731   8.676 -31.028  1.00 54.59           C
ATOM   1997  C   ALA A 270     -46.243   8.893 -30.766  1.00 55.53           C
ATOM   1998  O   ALA A 270     -45.437   8.700 -31.681  1.00 54.17           O
ATOM   1999  N   SER A 271     -46.108   9.877 -29.866  1.00 49.14           N
ATOM   2000  CA  SER A 271     -44.953  10.799 -29.895  1.00 49.34           C
ATOM   2001  CB  SER A 271     -45.004  11.818 -28.782  1.00 48.43           C
ATOM   2002  OG  SER A 271     -46.092  12.672 -28.971  1.00 55.77           O
ATOM   2003  C   SER A 271     -43.631  10.093 -29.811  1.00 44.44           C
ATOM   2004  O   SER A 271     -42.663  10.480 -30.471  1.00 49.20           O
ATOM   2005  N   VAL A 272     -43.582   9.046 -29.003  1.00 48.26           N
ATOM   2006  CA  VAL A 272     -42.351   8.269 -28.849  1.00 48.30           C
ATOM   2007  CB  VAL A 272     -42.433   7.262 -27.693  1.00 48.13           C
ATOM   2008  CG1 VAL A 272     -41.145   6.442 -27.593  1.00 50.91           C
ATOM   2009  CG2 VAL A 272     -42.665   8.015 -26.388  1.00 49.47           C
ATOM   2010  C   VAL A 272     -41.995   7.588 -30.153  1.00 50.11           C
ATOM   2011  O   VAL A 272     -40.845   7.648 -30.588  1.00 55.07           O
ATOM   2012  N   ARG A 273     -42.984   6.972 -30.790  1.00 58.99           N
ATOM   2013  CA  ARG A 273     -42.771   6.360 -32.097  1.00 57.60           C
ATOM   2014  CB  ARG A 273     -43.958   5.506 -32.524  1.00 64.30           C
ATOM   2015  CG  ARG A 273     -43.558   4.261 -33.299  1.00 70.84           C
ATOM   2016  CD  ARG A 273     -44.786   3.586 -33.884  1.00 73.19           C
ATOM   2017  NE  ARG A 273     -45.659   3.007 -32.855  1.00 71.49           N
ATOM   2018  CZ  ARG A 273     -45.536   1.777 -32.336  1.00 68.24           C
ATOM   2019  NH1 ARG A 273     -44.551   0.949 -32.708  1.00 59.77           N
ATOM   2020  NH2 ARG A 273     -46.404   1.367 -31.417  1.00 63.98           N
ATOM   2021  C   ARG A 273     -42.461   7.414 -33.165  1.00 54.59           C
ATOM   2022  O   ARG A 273     -41.620   7.202 -34.021  1.00 66.69           O
ATOM   2023  N   ARG A 274     -43.117   8.557 -33.094  1.00 59.09           N
ATOM   2024  CA  ARG A 274     -42.846   9.644 -34.024  1.00 69.00           C
ATOM   2025  CB  ARG A 274     -43.779  10.813 -33.762  1.00 72.26           C
ATOM   2026  CG  ARG A 274     -43.637  11.946 -34.770  1.00 85.50           C
ATOM   2027  CD  ARG A 274     -44.930  12.699 -35.055  1.00 87.47           C
ATOM   2028  NE  ARG A 274     -45.705  12.994 -33.854  1.00 92.11           N
ATOM   2029  CZ  ARG A 274     -46.759  12.300 -33.415  1.00 89.49           C
ATOM   2030  NH1 ARG A 274     -47.209  11.225 -34.060  1.00 83.21           N
ATOM   2031  NH2 ARG A 274     -47.366  12.687 -32.299  1.00 80.56           N
ATOM   2032  C   ARG A 274     -41.394  10.123 -33.949  1.00 71.65           C
ATOM   2033  O   ARG A 274     -40.775  10.359 -34.982  1.00 81.07           O
ATOM   2034  N   THR A 275     -40.858  10.267 -32.741  1.00 64.89           N
ATOM   2035  CA  THR A 275     -39.448  10.615 -32.560  1.00 59.58           C
ATOM   2036  CB  THR A 275     -39.178  11.033 -31.111  1.00 60.02           C
ATOM   2037  OG1 THR A 275     -39.973  12.184 -30.810  1.00 72.20           O
ATOM   2038  CG2 THR A 275     -37.717  11.382 -30.871  1.00 66.37           C
ATOM   2039  C   THR A 275     -38.507   9.486 -32.960  1.00 63.46           C
ATOM   2040  O   THR A 275     -37.453   9.722 -33.530  1.00 78.73           O
ATOM   2041  N   ILE A 276     -38.861   8.260 -32.643  1.00 57.96           N
ATOM   2042  CA  ILE A 276     -38.024   7.146 -33.037  1.00 58.35           C
ATOM   2043  CB  ILE A 276     -38.534   5.829 -32.451  1.00 58.41           C
ATOM   2044  CG1 ILE A 276     -38.180   5.762 -30.958  1.00 62.30           C
ATOM   2045  CD1 ILE A 276     -38.963   4.724 -30.196  1.00 62.01           C
ATOM   2046  CG2 ILE A 276     -37.910   4.636 -33.156  1.00 57.89           C
ATOM   2047  C   ILE A 276     -37.976   7.061 -34.542  1.00 57.73           C
ATOM   2048  O   ILE A 276     -36.956   6.717 -35.123  1.00 77.97           O
ATOM   2049  N   GLU A 277     -39.090   7.363 -35.173  1.00 73.17           N
ATOM   2050  CA  GLU A 277     -39.158   7.309 -36.622  1.00 79.47           C
ATOM   2051  CB  GLU A 277     -40.610   7.222 -37.101  1.00 74.70           C
ATOM   2052  CG  GLU A 277     -41.039   5.771 -37.163  1.00 76.23           C
ATOM   2053  CD  GLU A 277     -42.523   5.566 -37.281  1.00 83.58           C
ATOM   2054  OE1 GLU A 277     -43.254   6.570 -37.444  1.00 84.84           O
ATOM   2055  OE2 GLU A 277     -42.936   4.384 -37.211  1.00 79.88           O
ATOM   2056  C   GLU A 277     -38.364   8.439 -37.277  1.00 79.30           C
ATOM   2057  O   GLU A 277     -37.748   8.225 -38.325  1.00 66.19           O
ATOM   2058  N   SER A 278     -38.297   9.595 -36.608  1.00 81.19           N
ATOM   2059  CA  SER A 278     -37.471  10.729 -37.052  1.00 73.82           C
ATOM   2060  CB  SER A 278     -37.791  11.969 -36.221  1.00 77.93           C
ATOM   2061  OG  SER A 278     -37.299  11.833 -34.891  1.00 70.44           O
ATOM   2062  C   SER A 278     -35.956  10.479 -36.995  1.00 72.54           C
ATOM   2063  O   SER A 278     -35.174  11.347 -37.414  1.00 65.34           O
ATOM   2064  N   LEU A 279     -35.562   9.312 -36.475  1.00 77.67           N
ATOM   2065  CA  LEU A 279     -34.194   8.782 -36.572  1.00 78.57           C
ATOM   2066  CB  LEU A 279     -33.722   8.232 -35.217  1.00 78.30           C
ATOM   2067  CG  LEU A 279     -33.508   9.184 -34.027  1.00 88.06           C
ATOM   2068  CD1 LEU A 279     -33.482   8.373 -32.739  1.00 86.63           C
ATOM   2069  CD2 LEU A 279     -32.230  10.004 -34.144  1.00 87.49           C
ATOM   2070  C   LEU A 279     -34.125   7.651 -37.612  1.00 75.14           C
ATOM   2071  O   LEU A 279     -33.224   6.798 -37.567  1.00 72.20           O
ATOM   2072  N   GLY A 280     -35.086   7.622 -38.528  1.00 74.68           N
ATOM   2073  CA  GLY A 280     -35.167   6.546 -39.524  1.00 79.84           C
ATOM   2074  C   GLY A 280     -35.222   5.138 -38.951  1.00 82.42           C
ATOM   2075  O   GLY A 280     -34.673   4.208 -39.539  1.00 85.78           O
ATOM   2076  N   ILE A 281     -35.848   4.971 -37.785  1.00 89.71           N
ATOM   2077  CA  ILE A 281     -36.040   3.630 -37.210  1.00 91.21           C
ATOM   2078  CB  ILE A 281     -35.660   3.534 -35.716  1.00 88.18           C
ATOM   2079  CG1 ILE A 281     -34.145   3.657 -35.529  1.00 82.16           C
ATOM   2080  CD1 ILE A 281     -33.750   4.371 -34.253  1.00 75.98           C
ATOM   2081  CG2 ILE A 281     -36.142   2.205 -35.120  1.00 84.89           C
ATOM   2082  C   ILE A 281     -37.490   3.237 -37.330  1.00 89.41           C
ATOM   2083  O   ILE A 281     -38.349   3.951 -36.833  1.00 87.43           O
ATOM   2084  N   ARG A 282     -37.755   2.097 -37.967  1.00 92.55           N
ATOM   2085  CA  ARG A 282     -39.129   1.616 -38.128  1.00100.68           C
ATOM   2086  CB  ARG A 282     -39.760   2.276 -39.360  1.00101.87           C
ATOM   2087  CG  ARG A 282     -41.277   2.131 -39.427  1.00105.95           C
ATOM   2088  CD  ARG A 282     -41.858   2.677 -40.719  1.00111.72           C
ATOM   2089  NE  ARG A 282     -42.965   3.618 -40.498  1.00117.12           N
ATOM   2090  CZ  ARG A 282     -42.930   4.936 -40.726  1.00108.31           C
ATOM   2091  NH1 ARG A 282     -41.834   5.532 -41.193  1.00114.49           N
ATOM   2092  NH2 ARG A 282     -44.011   5.673 -40.485  1.00 99.44           N
ATOM   2093  C   ARG A 282     -39.321   0.098 -38.252  1.00 91.01           C
ATOM   2094  O   ARG A 282     -40.202  -0.319 -38.988  1.00 72.38           O
ATOM   2095  N   SER A 283     -38.543  -0.733 -37.555  1.00 94.98           N
ATOM   2096  CA  SER A 283     -38.862  -2.179 -37.528  1.00 93.87           C
ATOM   2097  CB  SER A 283     -38.831  -2.815 -38.919  1.00 88.02           C
ATOM   2098  OG  SER A 283     -40.050  -2.586 -39.599  1.00 81.82           O
ATOM   2099  C   SER A 283     -38.081  -3.073 -36.603  1.00 89.23           C
ATOM   2100  O   SER A 283     -36.975  -3.497 -36.917  1.00 82.90           O
ATOM   2101  N   ASP A 284     -38.732  -3.375 -35.485  1.00 95.80           N
ATOM   2102  CA  ASP A 284     -38.371  -4.443 -34.534  1.00115.02           C
ATOM   2103  CB  ASP A 284     -39.589  -5.358 -34.303  1.00120.37           C
ATOM   2104  CG  ASP A 284     -40.904  -4.578 -34.218  1.00119.64           C
ATOM   2105  OD1 ASP A 284     -40.855  -3.323 -34.123  1.00101.44           O
ATOM   2106  OD2 ASP A 284     -41.979  -5.219 -34.268  1.00 93.46           O
ATOM   2107  C   ASP A 284     -37.139  -5.253 -34.961  1.00105.53           C
ATOM   2108  O   ASP A 284     -37.149  -6.480 -35.053  1.00 95.28           O
ATOM   2109  N   ASP A 285     -36.082  -4.505 -35.219  1.00 98.42           N
ATOM   2110  CA  ASP A 285     -34.792  -5.016 -35.639  1.00100.16           C
ATOM   2111  CB  ASP A 285     -34.912  -5.842 -36.930  1.00103.67           C
ATOM   2112  CG  ASP A 285     -33.551  -6.054 -37.638  1.00109.71           C
ATOM   2113  OD1 ASP A 285     -33.021  -5.091 -38.230  1.00115.54           O
ATOM   2114  OD2 ASP A 285     -33.002  -7.180 -37.630  1.00 93.22           O
ATOM   2115  C   ASP A 285     -33.923  -3.782 -35.859  1.00103.15           C
ATOM   2116  O   ASP A 285     -32.721  -3.763 -35.576  1.00102.40           O
ATOM   2117  N   GLU A 286     -34.547  -2.747 -36.398  1.00 99.07           N
ATOM   2118  CA  GLU A 286     -33.975  -1.427 -36.341  1.00 97.28           C
ATOM   2119  CB  GLU A 286     -34.731  -0.477 -37.272  1.00 95.37           C
ATOM   2120  CG  GLU A 286     -34.633  -0.758 -38.768  1.00 87.00           C
ATOM   2121  CD  GLU A 286     -35.543   0.141 -39.601  1.00 98.42           C
ATOM   2122  OE1 GLU A 286     -35.962   1.213 -39.129  1.00104.84           O
ATOM   2123  OE2 GLU A 286     -35.858  -0.216 -40.744  1.00 95.49           O
ATOM   2124  C   GLU A 286     -34.050  -0.920 -34.889  1.00 92.24           C
ATOM   2125  O   GLU A 286     -33.294  -0.044 -34.516  1.00 81.65           O
ATOM   2126  N   MET A 287     -34.955  -1.468 -34.071  1.00 85.21           N
ATOM   2127  CA  MET A 287     -35.115  -1.009 -32.673  1.00 74.69           C
ATOM   2128  CB  MET A 287     -36.248  -1.735 -31.949  1.00 67.18           C
ATOM   2129  CG  MET A 287     -37.612  -1.147 -32.242  1.00 69.32           C
ATOM   2130  SD  MET A 287     -37.801   0.524 -31.576  1.00 60.86           S
ATOM   2131  CE  MET A 287     -39.374   0.957 -32.331  1.00 53.13           C
ATOM   2132  C   MET A 287     -33.855  -1.159 -31.853  1.00 65.58           C
ATOM   2133  O   MET A 287     -33.594  -0.337 -30.986  1.00 71.63           O
ATOM   2134  N   ASP A 288     -33.073  -2.192 -32.129  1.00 56.60           N
ATOM   2135  CA  ASP A 288     -31.811  -2.387 -31.408  1.00 68.07           C
ATOM   2136  CB  ASP A 288     -31.306  -3.862 -31.436  1.00 84.83           C
ATOM   2137  CG  ASP A 288     -31.800  -4.647 -32.633  1.00 93.82           C
ATOM   2138  OD1 ASP A 288     -32.830  -4.258 -33.223  1.00112.53           O
ATOM   2139  OD2 ASP A 288     -31.174  -5.681 -32.959  1.00 94.31           O
ATOM   2140  C   ASP A 288     -30.719  -1.385 -31.822  1.00 53.92           C
ATOM   2141  O   ASP A 288     -29.598  -1.481 -31.372  1.00 51.60           O
ATOM   2142  N   ARG A 289     -31.052  -0.417 -32.665  1.00 57.23           N
ATOM   2143  CA  ARG A 289     -30.196   0.743 -32.841  1.00 63.78           C
ATOM   2144  CB  ARG A 289     -30.496   1.495 -34.140  1.00 72.76           C
ATOM   2145  CG  ARG A 289     -29.783   0.927 -35.355  1.00 71.63           C
ATOM   2146  CD  ARG A 289     -30.178   1.683 -36.613  1.00 70.51           C
ATOM   2147  NE  ARG A 289     -29.883   3.118 -36.518  1.00 70.37           N
ATOM   2148  CZ  ARG A 289     -30.522   4.073 -37.201  1.00 67.68           C
ATOM   2149  NH1 ARG A 289     -31.525   3.770 -38.044  1.00 73.26           N
ATOM   2150  NH2 ARG A 289     -30.177   5.345 -37.029  1.00 58.00           N
ATOM   2151  C   ARG A 289     -30.374   1.693 -31.669  1.00 63.78           C
ATOM   2152  O   ARG A 289     -29.514   2.530 -31.424  1.00 51.84           O
ATOM   2153  N   ILE A 290     -31.481   1.565 -30.943  1.00 60.42           N
ATOM   2154  CA  ILE A 290     -31.687   2.379 -29.753  1.00 53.06           C
ATOM   2155  CB  ILE A 290     -33.175   2.468 -29.401  1.00 53.80           C
ATOM   2156  CG1 ILE A 290     -33.910   3.203 -30.529  1.00 57.91           C
ATOM   2157  CD1 ILE A 290     -35.414   3.159 -30.429  1.00 63.33           C
ATOM   2158  CG2 ILE A 290     -33.360   3.179 -28.063  1.00 51.38           C
ATOM   2159  C   ILE A 290     -30.879   1.852 -28.569  1.00 47.74           C
ATOM   2160  O   ILE A 290     -31.000   0.686 -28.207  1.00 46.99           O
ATOM   2161  N   VAL A 291     -30.056   2.717 -27.973  1.00 49.02           N
ATOM   2162  CA  VAL A 291     -29.261   2.358 -26.775  1.00 49.64           C
ATOM   2163  CB  VAL A 291     -28.017   3.266 -26.605  1.00 49.64           C
ATOM   2164  CG1 VAL A 291     -27.200   2.863 -25.387  1.00 46.37           C
ATOM   2165  CG2 VAL A 291     -27.142   3.180 -27.839  1.00 52.46           C
ATOM   2166  C   VAL A 291     -30.131   2.444 -25.519  1.00 43.12           C
ATOM   2167  O   VAL A 291     -30.152   1.519 -24.723  1.00 43.69           O
ATOM   2168  N   ASN A 292     -30.829   3.558 -25.335  1.00 39.68           N
ATOM   2169  CA  ASN A 292     -31.846   3.649 -24.293  1.00 40.94           C
ATOM   2170  CB  ASN A 292     -31.209   3.894 -22.922  1.00 44.80           C
ATOM   2171  CG  ASN A 292     -32.066   3.394 -21.754  1.00 43.70           C
ATOM   2172  OD1 ASN A 292     -33.225   3.062 -21.906  1.00 45.71           O
ATOM   2173  ND2 ASN A 292     -31.479   3.343 -20.591  1.00 45.49           N
ATOM   2174  C   ASN A 292     -32.802   4.768 -24.597  1.00 39.04           C
ATOM   2175  O   ASN A 292     -32.530   5.600 -25.464  1.00 39.34           O
ATOM   2176  N   VAL A 293     -33.929   4.768 -23.887  1.00 39.58           N
ATOM   2177  CA  VAL A 293     -34.925   5.848 -23.934  1.00 37.18           C
ATOM   2178  CB  VAL A 293     -36.311   5.337 -24.399  1.00 37.71           C
ATOM   2179  CG1 VAL A 293     -37.298   6.487 -24.567  1.00 34.91           C
ATOM   2180  CG2 VAL A 293     -36.198   4.553 -25.705  1.00 38.61           C
ATOM   2181  C   VAL A 293     -35.041   6.414 -22.532  1.00 36.56           C
ATOM   2182  O   VAL A 293     -34.901   5.686 -21.554  1.00 36.70           O
ATOM   2183  N   PHE A 294     -35.285   7.716 -22.441  1.00 37.63           N
ATOM   2184  CA  PHE A 294     -35.293   8.418 -21.181  1.00 39.51           C
ATOM   2185  CB  PHE A 294     -34.061   9.300 -21.038  1.00 40.65           C
ATOM   2186  CG  PHE A 294     -32.775   8.559 -21.174  1.00 39.94           C
ATOM   2187  CD1 PHE A 294     -32.200   8.392 -22.404  1.00 39.48           C
ATOM   2188  CE1 PHE A 294     -31.005   7.728 -22.528  1.00 41.26           C
ATOM   2189  CZ  PHE A 294     -30.374   7.185 -21.424  1.00 40.47           C
ATOM   2190  CE2 PHE A 294     -30.932   7.340 -20.185  1.00 43.83           C
ATOM   2191  CD2 PHE A 294     -32.130   8.034 -20.063  1.00 45.61           C
ATOM   2192  C   PHE A 294     -36.502   9.287 -21.186  1.00 38.79           C
ATOM   2193  O   PHE A 294     -36.644  10.084 -22.094  1.00 42.42           O
ATOM   2194  N   ALA A 295     -37.360   9.160 -20.176  1.00 39.17           N
ATOM   2195  CA  ALA A 295     -38.677   9.801 -20.235  1.00 36.48           C
ATOM   2196  CB  ALA A 295     -39.681   8.865 -20.890  1.00 44.47           C
ATOM   2197  C   ALA A 295     -39.186  10.195 -18.903  1.00 39.84           C
ATOM   2198  O   ALA A 295     -38.913   9.523 -17.897  1.00 42.88           O
ATOM   2199  N   LYS A 296     -39.946  11.293 -18.905  1.00 41.31           N
ATOM   2200  CA  LYS A 296     -40.678  11.780 -17.741  1.00 39.14           C
ATOM   2201  CB  LYS A 296     -40.549  13.286 -17.627  1.00 38.57           C
ATOM   2202  CG  LYS A 296     -39.237  13.762 -17.046  1.00 37.33           C
ATOM   2203  CD  LYS A 296     -38.925  13.148 -15.694  1.00 34.39           C
ATOM   2204  CE  LYS A 296     -39.950  13.503 -14.638  1.00 35.30           C
ATOM   2205  NZ  LYS A 296     -39.416  13.145 -13.302  1.00 37.12           N
ATOM   2206  C   LYS A 296     -42.164  11.419 -17.844  1.00 39.39           C
ATOM   2207  O   LYS A 296     -42.742  11.473 -18.918  1.00 48.81           O
ATOM   2208  N   ALA A 297     -42.749  11.045 -16.705  1.00 39.42           N
ATOM   2209  CA  ALA A 297     -44.139  10.596 -16.600  1.00 34.68           C
ATOM   2210  CB  ALA A 297     -44.199   9.089 -16.474  1.00 39.47           C
ATOM   2211  C   ALA A 297     -44.730  11.189 -15.371  1.00 34.06           C
ATOM   2212  O   ALA A 297     -44.034  11.376 -14.390  1.00 38.07           O
ATOM   2213  N   GLU A 298     -46.010  11.531 -15.433  1.00 36.53           N
ATOM   2214  CA  GLU A 298     -46.708  12.009 -14.271  1.00 39.97           C
ATOM   2215  CB  GLU A 298     -46.436  13.498 -14.033  1.00 42.79           C
ATOM   2216  CG  GLU A 298     -47.088  14.480 -15.012  1.00 39.56           C
ATOM   2217  CD  GLU A 298     -46.865  15.971 -14.660  1.00 39.47           C
ATOM   2218  OE1 GLU A 298     -46.320  16.309 -13.572  1.00 38.37           O
ATOM   2219  OE2 GLU A 298     -47.207  16.824 -15.506  1.00 43.23           O
ATOM   2220  C   GLU A 298     -48.206  11.770 -14.356  1.00 39.27           C
ATOM   2221  O   GLU A 298     -48.770  11.592 -15.415  1.00 32.19           O
ATOM   2222  N   ALA A 299     -48.832  11.793 -13.193  1.00 38.97           N
ATOM   2223  CA  ALA A 299     -50.259  11.715 -13.106  1.00 38.04           C
ATOM   2224  CB  ALA A 299     -50.674  11.351 -11.707  1.00 39.30           C
ATOM   2225  C   ALA A 299     -50.819  13.070 -13.510  1.00 37.16           C
ATOM   2226  O   ALA A 299     -50.433  14.070 -12.972  1.00 41.69           O
ATOM   2227  N   SER A 300     -51.710  13.090 -14.494  1.00 41.96           N
ATOM   2228  CA  SER A 300     -52.258  14.329 -14.983  1.00 36.73           C
ATOM   2229  CB  SER A 300     -53.231  14.042 -16.112  1.00 44.69           C
ATOM   2230  OG  SER A 300     -53.778  15.249 -16.573  1.00 42.25           O
ATOM   2231  C   SER A 300     -52.969  15.048 -13.867  1.00 36.15           C
ATOM   2232  O   SER A 300     -53.915  14.509 -13.287  1.00 33.31           O
ATOM   2233  N   PRO A 301     -52.524  16.264 -13.541  1.00 34.26           N
ATOM   2234  CA  PRO A 301     -53.009  16.922 -12.314  1.00 35.14           C
ATOM   2235  CB  PRO A 301     -52.019  18.069 -12.108  1.00 37.17           C
ATOM   2236  CG  PRO A 301     -51.445  18.326 -13.468  1.00 40.41           C
ATOM   2237  CD  PRO A 301     -51.408  16.990 -14.159  1.00 39.34           C
ATOM   2238  C   PRO A 301     -54.460  17.418 -12.368  1.00 38.50           C
ATOM   2239  O   PRO A 301     -55.009  17.779 -11.346  1.00 41.93           O
ATOM   2240  N   ASP A 302     -55.100  17.382 -13.532  1.00 41.64           N
ATOM   2241  CA  ASP A 302     -56.547  17.640 -13.618  1.00 42.91           C
ATOM   2242  CB  ASP A 302     -56.937  18.138 -15.001  1.00 42.40           C
ATOM   2243  CG  ASP A 302     -56.585  17.174 -16.089  1.00 41.42           C
ATOM   2244  OD1 ASP A 302     -56.103  16.073 -15.798  1.00 45.73           O
ATOM   2245  OD2 ASP A 302     -56.810  17.518 -17.248  1.00 44.35           O
ATOM   2246  C   ASP A 302     -57.415  16.437 -13.238  1.00 46.94           C
ATOM   2247  O   ASP A 302     -58.633  16.568 -13.128  1.00 51.73           O
ATOM   2248  N   GLY A 303     -56.793  15.278 -13.040  1.00 42.26           N
ATOM   2249  CA  GLY A 303     -57.511  14.080 -12.637  1.00 37.90           C
ATOM   2250  C   GLY A 303     -58.110  13.309 -13.796  1.00 40.32           C
ATOM   2251  O   GLY A 303     -58.850  12.340 -13.596  1.00 41.33           O
ATOM   2252  N   VAL A 304     -57.783  13.708 -15.016  1.00 44.54           N
ATOM   2253  CA  VAL A 304     -58.338  13.050 -16.200  1.00 40.66           C
ATOM   2254  CB  VAL A 304     -59.509  13.789 -16.876  1.00 44.61           C
ATOM   2255  CG1 VAL A 304     -60.650  13.997 -15.872  1.00 45.76           C
ATOM   2256  CG2 VAL A 304     -59.072  15.120 -17.460  1.00 48.68           C
ATOM   2257  C   VAL A 304     -57.243  12.804 -17.190  1.00 36.64           C
ATOM   2258  O   VAL A 304     -56.255  13.528 -17.232  1.00 36.09           O
ATOM   2259  N   VAL A 305     -57.400  11.703 -17.914  1.00 37.77           N
ATOM   2260  CA  VAL A 305     -56.567  11.407 -19.044  1.00 38.74           C
ATOM   2261  CB  VAL A 305     -55.643  10.210 -18.782  1.00 38.63           C
ATOM   2262  CG1 VAL A 305     -54.853   9.867 -20.017  1.00 36.55           C
ATOM   2263  CG2 VAL A 305     -54.682  10.544 -17.668  1.00 40.59           C
ATOM   2264  C   VAL A 305     -57.528  11.144 -20.202  1.00 39.05           C
ATOM   2265  O   VAL A 305     -58.403  10.296 -20.113  1.00 39.49           O
ATOM   2266  N   ARG A 306     -57.368  11.946 -21.242  1.00 39.81           N
ATOM   2267  CA  ARG A 306     -58.206  11.962 -22.426  1.00 35.90           C
ATOM   2268  CB  ARG A 306     -57.792  10.825 -23.383  1.00 38.90           C
ATOM   2269  CG  ARG A 306     -56.282  10.860 -23.617  1.00 45.99           C
ATOM   2270  CD  ARG A 306     -55.807  10.484 -25.012  1.00 46.42           C
ATOM   2271  NE  ARG A 306     -54.342  10.361 -25.036  1.00 51.94           N
ATOM   2272  CZ  ARG A 306     -53.627   9.801 -26.018  1.00 54.07           C
ATOM   2273  NH1 ARG A 306     -54.216   9.300 -27.100  1.00 48.79           N
ATOM   2274  NH2 ARG A 306     -52.314   9.747 -25.909  1.00 53.86           N
ATOM   2275  C   ARG A 306     -59.654  11.929 -22.057  1.00 38.13           C
ATOM   2276  O   ARG A 306     -60.398  11.118 -22.578  1.00 38.04           O
ATOM   2277  N   GLY A 307     -60.037  12.776 -21.110  1.00 42.06           N
ATOM   2278  CA  GLY A 307     -61.445  12.944 -20.743  1.00 42.62           C
ATOM   2279  C   GLY A 307     -61.989  11.984 -19.697  1.00 47.95           C
ATOM   2280  O   GLY A 307     -63.030  12.272 -19.127  1.00 45.25           O
ATOM   2281  N   MET A 308     -61.284  10.866 -19.445  1.00 48.88           N
ATOM   2282  CA  MET A 308     -61.664   9.877 -18.427  1.00 42.28           C
ATOM   2283  CB  MET A 308     -61.388   8.444 -18.916  1.00 42.96           C
ATOM   2284  CG  MET A 308     -61.916   8.104 -20.315  1.00 46.20           C
ATOM   2285  SD  MET A 308     -63.689   8.395 -20.454  1.00 43.14           S
ATOM   2286  CE  MET A 308     -64.032   7.671 -22.060  1.00 51.19           C
ATOM   2287  C   MET A 308     -60.879  10.076 -17.135  1.00 42.27           C
ATOM   2288  O   MET A 308     -59.630  10.198 -17.136  1.00 42.51           O
ATOM   2289  N   ARG A 309     -61.609  10.040 -16.029  1.00 37.40           N
ATOM   2290  CA  ARG A 309     -61.034  10.140 -14.684  1.00 33.39           C
ATOM   2291  CB  ARG A 309     -62.134  10.034 -13.625  1.00 32.09           C
ATOM   2292  CG  ARG A 309     -61.641  10.099 -12.190  1.00 33.68           C
ATOM   2293  CD  ARG A 309     -62.764  10.293 -11.192  1.00 34.19           C
ATOM   2294  NE  ARG A 309     -63.625   9.108 -11.076  1.00 38.58           N
ATOM   2295  CZ  ARG A 309     -63.442   8.103 -10.218  1.00 34.54           C
ATOM   2296  NH1 ARG A 309     -62.414   8.069  -9.394  1.00 33.55           N
ATOM   2297  NH2 ARG A 309     -64.307   7.117 -10.173  1.00 41.51           N
ATOM   2298  C   ARG A 309     -59.982   9.069 -14.412  1.00 32.80           C
ATOM   2299  O   ARG A 309     -60.151   7.945 -14.831  1.00 29.63           O
ATOM   2300  N   HIS A 310     -58.888   9.439 -13.732  1.00 28.78           N
ATOM   2301  CA  HIS A 310     -57.917   8.454 -13.258  1.00 32.03           C
ATOM   2302  CB  HIS A 310     -56.515   8.615 -13.880  1.00 31.31           C
ATOM   2303  CG  HIS A 310     -55.788   9.852 -13.429  1.00 35.37           C
ATOM   2304  ND1 HIS A 310     -55.333  10.023 -12.142  1.00 30.97           N
ATOM   2305  CE1 HIS A 310     -54.780  11.210 -12.022  1.00 31.47           C
ATOM   2306  NE2 HIS A 310     -54.876  11.827 -13.179  1.00 32.77           N
ATOM   2307  CD2 HIS A 310     -55.508  11.004 -14.076  1.00 31.67           C
ATOM   2308  C   HIS A 310     -57.873   8.597 -11.756  1.00 35.23           C
ATOM   2309  O   HIS A 310     -58.302   9.623 -11.222  1.00 37.09           O
ATOM   2310  N   THR A 311     -57.335   7.575 -11.090  1.00 32.81           N
ATOM   2311  CA  THR A 311     -57.331   7.484  -9.624  1.00 33.80           C
ATOM   2312  CB  THR A 311     -57.817   6.112  -9.168  1.00 35.29           C
ATOM   2313  OG1 THR A 311     -56.858   5.118  -9.565  1.00 32.56           O
ATOM   2314  CG2 THR A 311     -59.177   5.792  -9.774  1.00 32.94           C
ATOM   2315  C   THR A 311     -55.931   7.621  -9.050  1.00 33.87           C
ATOM   2316  O   THR A 311     -55.722   7.361  -7.855  1.00 34.12           O
ATOM   2317  N   MET A 312     -54.970   7.971  -9.903  1.00 31.71           N
ATOM   2318  CA  MET A 312     -53.550   8.025  -9.522  1.00 32.29           C
ATOM   2319  CB  MET A 312     -52.650   8.301 -10.721  1.00 31.86           C
ATOM   2320  CG  MET A 312     -52.595   7.185 -11.720  1.00 32.29           C
ATOM   2321  SD  MET A 312     -51.545   7.516 -13.140  1.00 34.53           S
ATOM   2322  CE  MET A 312     -52.644   8.465 -14.199  1.00 35.95           C
ATOM   2323  C   MET A 312     -53.235   9.073  -8.466  1.00 31.34           C
ATOM   2324  O   MET A 312     -52.272   8.911  -7.774  1.00 33.48           O
ATOM   2325  N   LEU A 313     -54.029  10.134  -8.356  1.00 34.68           N
ATOM   2326  CA  LEU A 313     -53.753  11.232  -7.398  1.00 36.33           C
ATOM   2327  CB  LEU A 313     -53.952  12.608  -8.071  1.00 34.66           C
ATOM   2328  CG  LEU A 313     -52.784  13.051  -8.969  1.00 37.93           C
ATOM   2329  CD1 LEU A 313     -53.172  14.089 -10.013  1.00 41.20           C
ATOM   2330  CD2 LEU A 313     -51.620  13.549  -8.151  1.00 29.92           C
ATOM   2331  C   LEU A 313     -54.639  11.122  -6.150  1.00 41.55           C
ATOM   2332  O   LEU A 313     -54.636  12.010  -5.268  1.00 35.79           O
ATOM   2333  N   SER A 314     -55.411  10.038  -6.108  1.00 36.71           N
ATOM   2334  CA  SER A 314     -56.402   9.823  -5.078  1.00 39.12           C
ATOM   2335  CB  SER A 314     -57.773   9.618  -5.725  1.00 40.61           C
ATOM   2336  OG  SER A 314     -58.305  10.830  -6.182  1.00 55.07           O
ATOM   2337  C   SER A 314     -56.073   8.568  -4.312  1.00 40.85           C
ATOM   2338  O   SER A 314     -56.782   8.213  -3.387  1.00 44.77           O
ATOM   2339  N   ASP A 315     -55.038   7.864  -4.749  1.00 40.47           N
ATOM   2340  CA  ASP A 315     -54.719   6.548  -4.250  1.00 32.98           C
ATOM   2341  CB  ASP A 315     -54.105   5.717  -5.379  1.00 34.85           C
ATOM   2342  CG  ASP A 315     -53.941   4.274  -5.010  1.00 35.40           C
ATOM   2343  OD1 ASP A 315     -53.750   4.002  -3.821  1.00 33.65           O
ATOM   2344  OD2 ASP A 315     -54.002   3.412  -5.915  1.00 41.33           O
ATOM   2345  C   ASP A 315     -53.743   6.739  -3.109  1.00 27.98           C
ATOM   2346  O   ASP A 315     -52.605   7.109  -3.306  1.00 30.72           O
ATOM   2347  N   SER A 316     -54.178   6.445  -1.903  1.00 31.67           N
ATOM   2348  CA  SER A 316     -53.332   6.619  -0.734  1.00 31.22           C
ATOM   2349  CB  SER A 316     -54.194   6.980   0.441  1.00 36.47           C
ATOM   2350  OG  SER A 316     -54.807   8.233   0.186  1.00 39.89           O
ATOM   2351  C   SER A 316     -52.461   5.430  -0.406  1.00 34.87           C
ATOM   2352  O   SER A 316     -51.680   5.513   0.506  1.00 36.22           O
ATOM   2353  N   ASP A 317     -52.592   4.329  -1.145  1.00 36.29           N
ATOM   2354  CA  ASP A 317     -51.710   3.166  -1.013  1.00 36.14           C
ATOM   2355  CB  ASP A 317     -52.483   1.892  -1.387  1.00 38.01           C
ATOM   2356  CG  ASP A 317     -53.777   1.730  -0.587  1.00 37.29           C
ATOM   2357  OD1 ASP A 317     -53.692   1.675   0.661  1.00 39.98           O
ATOM   2358  OD2 ASP A 317     -54.867   1.685  -1.190  1.00 29.62           O
ATOM   2359  C   ASP A 317     -50.501   3.285  -1.934  1.00 35.99           C
ATOM   2360  O   ASP A 317     -49.405   2.958  -1.545  1.00 46.48           O
ATOM   2361  N   ILE A 318     -50.735   3.727  -3.160  1.00 32.68           N
ATOM   2362  CA  ILE A 318     -49.723   3.826  -4.175  1.00 34.33           C
ATOM   2363  CB  ILE A 318     -50.044   2.906  -5.378  1.00 36.14           C
ATOM   2364  CG1 ILE A 318     -50.061   1.429  -4.943  1.00 43.39           C
ATOM   2365  CD1 ILE A 318     -50.572   0.467  -6.000  1.00 38.87           C
ATOM   2366  CG2 ILE A 318     -48.984   3.053  -6.458  1.00 37.89           C
ATOM   2367  C   ILE A 318     -49.673   5.279  -4.676  1.00 38.46           C
ATOM   2368  O   ILE A 318     -50.616   5.763  -5.259  1.00 36.05           O
ATOM   2369  N   ASN A 319     -48.544   5.947  -4.481  1.00 40.25           N
ATOM   2370  CA  ASN A 319     -48.370   7.343  -4.872  1.00 36.17           C
ATOM   2371  CB  ASN A 319     -47.036   7.886  -4.318  1.00 39.27           C
ATOM   2372  CG  ASN A 319     -47.160   8.401  -2.864  1.00 42.88           C
ATOM   2373  OD1 ASN A 319     -47.870   9.367  -2.598  1.00 50.91           O
ATOM   2374  ND2 ASN A 319     -46.454   7.785  -1.945  1.00 46.03           N
ATOM   2375  C   ASN A 319     -48.443   7.484  -6.371  1.00 36.73           C
ATOM   2376  O   ASN A 319     -48.083   6.550  -7.102  1.00 39.30           O
ATOM   2377  N   SER A 320     -48.893   8.649  -6.815  1.00 32.85           N
ATOM   2378  CA  SER A 320     -49.127   8.944  -8.228  1.00 33.38           C
ATOM   2379  CB  SER A 320     -49.585  10.406  -8.398  1.00 38.62           C
ATOM   2380  OG  SER A 320     -48.534  11.314  -8.078  1.00 42.98           O
ATOM   2381  C   SER A 320     -47.910   8.692  -9.117  1.00 31.39           C
ATOM   2382  O   SER A 320     -48.028   8.220 -10.234  1.00 31.80           O
ATOM   2383  N   THR A 321     -46.726   8.977  -8.610  1.00 37.48           N
ATOM   2384  CA  THR A 321     -45.483   8.789  -9.401  1.00 35.51           C
ATOM   2385  CB  THR A 321     -44.262   9.427  -8.695  1.00 32.53           C
ATOM   2386  OG1 THR A 321     -44.202   8.959  -7.348  1.00 36.75           O
ATOM   2387  CG2 THR A 321     -44.390  10.943  -8.650  1.00 30.18           C
ATOM   2388  C   THR A 321     -45.224   7.326  -9.689  1.00 30.89           C
ATOM   2389  O   THR A 321     -44.688   6.977 -10.733  1.00 34.73           O
ATOM   2390  N   ARG A 322     -45.632   6.444  -8.792  1.00 32.70           N
ATOM   2391  CA  ARG A 322     -45.446   5.013  -9.046  1.00 31.20           C
ATOM   2392  CB  ARG A 322     -45.630   4.190  -7.776  1.00 32.48           C
ATOM   2393  CG  ARG A 322     -44.906   4.722  -6.516  1.00 29.54           C
ATOM   2394  CD  ARG A 322     -44.681   3.609  -5.492  1.00 24.96           C
ATOM   2395  NE  ARG A 322     -43.853   2.562  -6.065  1.00 26.46           N
ATOM   2396  CZ  ARG A 322     -43.463   1.451  -5.452  1.00 29.24           C
ATOM   2397  NH1 ARG A 322     -43.806   1.208  -4.195  1.00 33.76           N
ATOM   2398  NH2 ARG A 322     -42.713   0.580  -6.098  1.00 29.15           N
ATOM   2399  C   ARG A 322     -46.404   4.566 -10.153  1.00 28.94           C
ATOM   2400  O   ARG A 322     -46.033   3.840 -11.033  1.00 31.67           O
ATOM   2401  N   HIS A 323     -47.636   5.025 -10.109  1.00 30.40           N
ATOM   2402  CA  HIS A 323     -48.613   4.707 -11.129  1.00 29.45           C
ATOM   2403  CB  HIS A 323     -49.932   5.474 -10.854  1.00 33.84           C
ATOM   2404  CG  HIS A 323     -50.801   4.857  -9.819  1.00 32.07           C
ATOM   2405  ND1 HIS A 323     -51.558   3.737 -10.070  1.00 31.30           N
ATOM   2406  CE1 HIS A 323     -52.211   3.394  -8.974  1.00 33.55           C
ATOM   2407  NE2 HIS A 323     -51.913   4.262  -8.024  1.00 36.28           N
ATOM   2408  CD2 HIS A 323     -51.039   5.196  -8.532  1.00 33.83           C
ATOM   2409  C   HIS A 323     -48.124   5.207 -12.462  1.00 32.86           C
ATOM   2410  O   HIS A 323     -48.224   4.524 -13.477  1.00 32.64           O
ATOM   2411  N   ALA A 324     -47.656   6.454 -12.451  1.00 32.71           N
ATOM   2412  CA  ALA A 324     -47.206   7.128 -13.642  1.00 36.15           C
ATOM   2413  CB  ALA A 324     -46.786   8.540 -13.300  1.00 44.18           C
ATOM   2414  C   ALA A 324     -46.068   6.397 -14.325  1.00 33.29           C
ATOM   2415  O   ALA A 324     -46.098   6.201 -15.528  1.00 36.33           O
ATOM   2416  N   ARG A 325     -45.072   5.990 -13.560  1.00 35.77           N
ATOM   2417  CA  ARG A 325     -43.953   5.227 -14.127  1.00 33.57           C
ATOM   2418  CB  ARG A 325     -42.870   4.971 -13.086  1.00 30.71           C
ATOM   2419  CG  ARG A 325     -41.996   6.189 -12.749  1.00 31.97           C
ATOM   2420  CD  ARG A 325     -40.805   5.783 -11.879  1.00 31.32           C
ATOM   2421  NE  ARG A 325     -41.262   5.276 -10.586  1.00 32.40           N
ATOM   2422  CZ  ARG A 325     -41.411   6.008  -9.489  1.00 33.56           C
ATOM   2423  NH1 ARG A 325     -41.081   7.294  -9.475  1.00 32.26           N
ATOM   2424  NH2 ARG A 325     -41.858   5.438  -8.385  1.00 35.77           N
ATOM   2425  C   ARG A 325     -44.434   3.918 -14.714  1.00 39.59           C
ATOM   2426  O   ARG A 325     -43.956   3.473 -15.759  1.00 41.15           O
ATOM   2427  N   ALA A 326     -45.386   3.282 -14.051  1.00 35.38           N
ATOM   2428  CA  ALA A 326     -45.836   1.993 -14.528  1.00 33.02           C
ATOM   2429  CB  ALA A 326     -46.801   1.396 -13.525  1.00 33.39           C
ATOM   2430  C   ALA A 326     -46.506   2.169 -15.905  1.00 35.37           C
ATOM   2431  O   ALA A 326     -46.249   1.442 -16.844  1.00 34.60           O
ATOM   2432  N   VAL A 327     -47.359   3.170 -15.990  1.00 34.21           N
ATOM   2433  CA  VAL A 327     -48.107   3.470 -17.188  1.00 35.31           C
ATOM   2434  CB  VAL A 327     -49.054   4.649 -16.899  1.00 33.45           C
ATOM   2435  CG1 VAL A 327     -49.649   5.234 -18.167  1.00 32.75           C
ATOM   2436  CG2 VAL A 327     -50.143   4.210 -15.942  1.00 32.72           C
ATOM   2437  C   VAL A 327     -47.195   3.857 -18.355  1.00 35.48           C
ATOM   2438  O   VAL A 327     -47.317   3.328 -19.460  1.00 30.07           O
ATOM   2439  N   THR A 328     -46.304   4.808 -18.118  1.00 34.50           N
ATOM   2440  CA  THR A 328     -45.471   5.298 -19.190  1.00 35.38           C
ATOM   2441  CB  THR A 328     -44.843   6.627 -18.816  1.00 34.88           C
ATOM   2442  OG1 THR A 328     -45.884   7.609 -18.692  1.00 39.31           O
ATOM   2443  CG2 THR A 328     -43.878   7.064 -19.878  1.00 37.81           C
ATOM   2444  C   THR A 328     -44.407   4.260 -19.537  1.00 34.68           C
ATOM   2445  O   THR A 328     -44.060   4.089 -20.679  1.00 36.61           O
ATOM   2446  N   GLY A 329     -43.908   3.557 -18.545  1.00 37.43           N
ATOM   2447  CA  GLY A 329     -43.026   2.433 -18.807  1.00 39.95           C
ATOM   2448  C   GLY A 329     -43.652   1.433 -19.761  1.00 38.35           C
ATOM   2449  O   GLY A 329     -42.972   0.885 -20.621  1.00 39.79           O
ATOM   2450  N   ALA A 330     -44.946   1.190 -19.599  1.00 38.70           N
ATOM   2451  CA  ALA A 330     -45.646   0.209 -20.417  1.00 35.40           C
ATOM   2452  CB  ALA A 330     -46.990  -0.102 -19.804  1.00 32.86           C
ATOM   2453  C   ALA A 330     -45.823   0.729 -21.834  1.00 38.73           C
ATOM   2454  O   ALA A 330     -45.575   0.025 -22.835  1.00 43.32           O
ATOM   2455  N   ALA A 331     -46.305   1.958 -21.917  1.00 37.67           N
ATOM   2456  CA  ALA A 331     -46.549   2.598 -23.197  1.00 35.52           C
ATOM   2457  CB  ALA A 331     -47.053   4.004 -22.979  1.00 34.55           C
ATOM   2458  C   ALA A 331     -45.274   2.609 -24.056  1.00 41.32           C
ATOM   2459  O   ALA A 331     -45.317   2.273 -25.234  1.00 48.64           O
ATOM   2460  N   ILE A 332     -44.140   2.928 -23.445  1.00 42.77           N
ATOM   2461  CA  ILE A 332     -42.851   2.903 -24.132  1.00 44.35           C
ATOM   2462  CB  ILE A 332     -41.778   3.680 -23.318  1.00 42.13           C
ATOM   2463  CG1 ILE A 332     -42.109   5.169 -23.383  1.00 41.56           C
ATOM   2464  CD1 ILE A 332     -41.299   6.034 -22.461  1.00 44.51           C
ATOM   2465  CG2 ILE A 332     -40.380   3.433 -23.860  1.00 39.20           C
ATOM   2466  C   ILE A 332     -42.412   1.471 -24.437  1.00 40.75           C
ATOM   2467  O   ILE A 332     -41.980   1.162 -25.542  1.00 42.32           O
ATOM   2468  N   ALA A 333     -42.533   0.588 -23.462  1.00 38.84           N
ATOM   2469  CA  ALA A 333     -42.199  -0.811 -23.691  1.00 35.94           C
ATOM   2470  CB  ALA A 333     -42.470  -1.639 -22.457  1.00 33.67           C
ATOM   2471  C   ALA A 333     -42.950  -1.381 -24.879  1.00 38.59           C
ATOM   2472  O   ALA A 333     -42.378  -2.139 -25.660  1.00 40.95           O
ATOM   2473  N   SER A 334     -44.217  -1.012 -25.034  1.00 43.72           N
ATOM   2474  CA  SER A 334     -45.017  -1.537 -26.152  1.00 45.78           C
ATOM   2475  CB  SER A 334     -46.477  -1.118 -26.029  1.00 46.51           C
ATOM   2476  OG  SER A 334     -46.644   0.221 -26.456  1.00 44.87           O
ATOM   2477  C   SER A 334     -44.476  -1.063 -27.503  1.00 47.27           C
ATOM   2478  O   SER A 334     -44.740  -1.689 -28.522  1.00 42.44           O
ATOM   2479  N   VAL A 335     -43.731   0.048 -27.500  1.00 47.27           N
ATOM   2480  CA  VAL A 335     -43.084   0.556 -28.700  1.00 42.88           C
ATOM   2481  CB  VAL A 335     -42.939   2.060 -28.621  1.00 50.62           C
ATOM   2482  CG1 VAL A 335     -42.076   2.589 -29.760  1.00 56.55           C
ATOM   2483  CG2 VAL A 335     -44.318   2.691 -28.641  1.00 49.33           C
ATOM   2484  C   VAL A 335     -41.702  -0.068 -28.941  1.00 48.88           C
ATOM   2485  O   VAL A 335     -41.468  -0.642 -30.017  1.00 46.69           O
ATOM   2486  N   VAL A 336     -40.785   0.042 -27.970  1.00 42.82           N
ATOM   2487  CA  VAL A 336     -39.406  -0.476 -28.161  1.00 42.74           C
ATOM   2488  CB  VAL A 336     -38.362   0.289 -27.310  1.00 46.14           C
ATOM   2489  CG1 VAL A 336     -38.514   1.791 -27.499  1.00 46.17           C
ATOM   2490  CG2 VAL A 336     -38.494  -0.020 -25.837  1.00 46.74           C
ATOM   2491  C   VAL A 336     -39.255  -1.979 -27.920  1.00 40.28           C
ATOM   2492  O   VAL A 336     -38.255  -2.579 -28.308  1.00 43.85           O
ATOM   2493  N   GLY A 337     -40.244  -2.599 -27.280  1.00 39.66           N
ATOM   2494  CA  GLY A 337     -40.304  -4.062 -27.206  1.00 39.55           C
ATOM   2495  C   GLY A 337     -39.865  -4.635 -25.877  1.00 43.35           C
ATOM   2496  O   GLY A 337     -39.798  -5.848 -25.717  1.00 40.28           O
ATOM   2497  N   HIS A 338     -39.564  -3.758 -24.923  1.00 43.91           N
ATOM   2498  CA  HIS A 338     -39.180  -4.177 -23.573  1.00 43.01           C
ATOM   2499  CB  HIS A 338     -37.822  -4.864 -23.571  1.00 42.94           C
ATOM   2500  CG  HIS A 338     -36.684  -3.975 -23.930  1.00 46.01           C
ATOM   2501  ND1 HIS A 338     -36.104  -3.118 -23.026  1.00 47.28           N
ATOM   2502  CE1 HIS A 338     -35.113  -2.472 -23.601  1.00 45.51           C
ATOM   2503  NE2 HIS A 338     -35.015  -2.897 -24.845  1.00 44.42           N
ATOM   2504  CD2 HIS A 338     -35.990  -3.833 -25.079  1.00 44.53           C
ATOM   2505  C   HIS A 338     -39.178  -3.010 -22.600  1.00 41.53           C
ATOM   2506  O   HIS A 338     -39.308  -1.854 -22.994  1.00 39.61           O
ATOM   2507  N   GLY A 339     -39.014  -3.310 -21.325  1.00 42.91           N
ATOM   2508  CA  GLY A 339     -39.093  -2.266 -20.294  1.00 42.63           C
ATOM   2509  C   GLY A 339     -37.806  -1.799 -19.661  1.00 40.89           C
ATOM   2510  O   GLY A 339     -37.834  -1.090 -18.671  1.00 40.76           O
ATOM   2511  N   MET A 340     -36.669  -2.218 -20.201  1.00 43.22           N
ATOM   2512  CA  MET A 340     -35.389  -1.691 -19.751  1.00 41.94           C
ATOM   2513  CB  MET A 340     -34.230  -2.638 -20.049  1.00 37.19           C
ATOM   2514  CG  MET A 340     -32.973  -2.278 -19.271  1.00 33.86           C
ATOM   2515  SD  MET A 340     -31.721  -3.548 -19.317  1.00 39.68           S
ATOM   2516  CE  MET A 340     -32.423  -4.796 -18.237  1.00 47.89           C
ATOM   2517  C   MET A 340     -35.131  -0.312 -20.328  1.00 39.91           C
ATOM   2518  O   MET A 340     -34.248  -0.123 -21.144  1.00 41.85           O
ATOM   2519  N   VAL A 341     -35.912   0.645 -19.852  1.00 38.32           N
ATOM   2520  CA  VAL A 341     -35.812   2.039 -20.248  1.00 35.45           C
ATOM   2521  CB  VAL A 341     -36.972   2.430 -21.179  1.00 37.49           C
ATOM   2522  CG1 VAL A 341     -36.896   1.658 -22.487  1.00 40.74           C
ATOM   2523  CG2 VAL A 341     -38.325   2.181 -20.520  1.00 33.65           C
ATOM   2524  C   VAL A 341     -35.874   2.921 -19.003  1.00 31.98           C
ATOM   2525  O   VAL A 341     -36.363   2.515 -17.977  1.00 34.90           O
ATOM   2526  N   TYR A 342     -35.383   4.134 -19.121  1.00 35.78           N
ATOM   2527  CA  TYR A 342     -35.342   5.069 -18.016  1.00 37.35           C
ATOM   2528  CB  TYR A 342     -34.119   5.992 -18.132  1.00 35.89           C
ATOM   2529  CG  TYR A 342     -33.968   7.017 -17.042  1.00 31.95           C
ATOM   2530  CD1 TYR A 342     -34.579   8.245 -17.142  1.00 32.66           C
ATOM   2531  CE1 TYR A 342     -34.433   9.203 -16.132  1.00 33.09           C
ATOM   2532  CZ  TYR A 342     -33.681   8.934 -15.012  1.00 33.16           C
ATOM   2533  OH  TYR A 342     -33.587   9.890 -14.012  1.00 32.49           O
ATOM   2534  CE2 TYR A 342     -33.056   7.708 -14.891  1.00 34.10           C
ATOM   2535  CD2 TYR A 342     -33.212   6.754 -15.901  1.00 34.51           C
ATOM   2536  C   TYR A 342     -36.615   5.886 -18.043  1.00 39.77           C
ATOM   2537  O   TYR A 342     -36.814   6.713 -18.941  1.00 39.28           O
ATOM   2538  N   VAL A 343     -37.481   5.636 -17.057  1.00 37.39           N
ATOM   2539  CA  VAL A 343     -38.711   6.406 -16.896  1.00 32.15           C
ATOM   2540  CB  VAL A 343     -39.976   5.565 -17.251  1.00 36.73           C
ATOM   2541  CG1 VAL A 343     -41.233   6.337 -16.919  1.00 37.58           C
ATOM   2542  CG2 VAL A 343     -40.010   5.197 -18.736  1.00 35.64           C
ATOM   2543  C   VAL A 343     -38.743   6.899 -15.460  1.00 30.96           C
ATOM   2544  O   VAL A 343     -38.605   6.132 -14.514  1.00 33.40           O
ATOM   2545  N   SER A 344     -38.895   8.202 -15.329  1.00 31.28           N
ATOM   2546  CA  SER A 344     -38.834   8.877 -14.077  1.00 31.50           C
ATOM   2547  CB  SER A 344     -37.697   9.883 -14.086  1.00 31.61           C
ATOM   2548  OG  SER A 344     -37.797  10.721 -12.942  1.00 38.71           O
ATOM   2549  C   SER A 344     -40.122   9.615 -13.877  1.00 33.93           C
ATOM   2550  O   SER A 344     -40.672  10.170 -14.811  1.00 41.02           O
ATOM   2551  N   GLY A 345     -40.625   9.640 -12.657  1.00 36.95           N
ATOM   2552  CA  GLY A 345     -41.972  10.150 -12.440  1.00 33.68           C
ATOM   2553  C   GLY A 345     -41.971  11.469 -11.741  1.00 33.06           C
ATOM   2554  O   GLY A 345     -41.035  11.779 -11.000  1.00 32.65           O
ATOM   2555  N   GLY A 346     -43.063  12.204 -11.919  1.00 35.57           N
ATOM   2556  CA  GLY A 346     -43.218  13.524 -11.332  1.00 36.35           C
ATOM   2557  C   GLY A 346     -42.594  14.502 -12.288  1.00 35.09           C
ATOM   2558  O   GLY A 346     -41.376  14.630 -12.299  1.00 34.36           O
ATOM   2559  N   ALA A 347     -43.430  15.153 -13.109  1.00 35.24           N
ATOM   2560  CA  ALA A 347     -42.953  15.910 -14.272  1.00 41.01           C
ATOM   2561  CB  ALA A 347     -43.404  15.226 -15.544  1.00 39.12           C
ATOM   2562  C   ALA A 347     -43.445  17.343 -14.232  1.00 37.21           C
ATOM   2563  O   ALA A 347     -43.849  17.900 -15.231  1.00 36.70           O
ATOM   2564  N   GLU A 348     -43.393  17.920 -13.050  1.00 36.58           N
ATOM   2565  CA  GLU A 348     -43.892  19.260 -12.804  1.00 41.60           C
ATOM   2566  CB  GLU A 348     -43.922  19.537 -11.294  1.00 44.25           C
ATOM   2567  CG  GLU A 348     -44.711  18.536 -10.466  1.00 41.05           C
ATOM   2568  CD  GLU A 348     -43.904  17.342  -9.973  1.00 43.04           C
ATOM   2569  OE1 GLU A 348     -42.866  16.996 -10.581  1.00 41.03           O
ATOM   2570  OE2 GLU A 348     -44.346  16.722  -8.969  1.00 41.21           O
ATOM   2571  C   GLU A 348     -42.981  20.289 -13.473  1.00 45.15           C
ATOM   2572  O   GLU A 348     -41.750  20.278 -13.239  1.00 44.31           O
ATOM   2573  N   HIS A 349     -43.593  21.163 -14.288  1.00 40.20           N
ATOM   2574  CA  HIS A 349     -42.896  22.100 -15.186  1.00 36.47           C
ATOM   2575  CB  HIS A 349     -42.179  23.170 -14.388  1.00 40.88           C
ATOM   2576  CG  HIS A 349     -43.048  23.845 -13.390  1.00 43.76           C
ATOM   2577  ND1 HIS A 349     -42.908  23.647 -12.036  1.00 51.47           N
ATOM   2578  CE1 HIS A 349     -43.809  24.362 -11.394  1.00 43.60           C
ATOM   2579  NE2 HIS A 349     -44.531  25.013 -12.282  1.00 47.32           N
ATOM   2580  CD2 HIS A 349     -44.070  24.713 -13.540  1.00 43.96           C
ATOM   2581  C   HIS A 349     -41.913  21.409 -16.106  1.00 36.29           C
ATOM   2582  O   HIS A 349     -40.866  21.964 -16.450  1.00 36.68           O
ATOM   2583  N   GLN A 350     -42.222  20.170 -16.462  1.00 36.17           N
ATOM   2584  CA  GLN A 350     -41.449  19.442 -17.417  1.00 38.48           C
ATOM   2585  CB  GLN A 350     -40.736  18.273 -16.763  1.00 39.28           C
ATOM   2586  CG  GLN A 350     -39.856  18.682 -15.603  1.00 40.14           C
ATOM   2587  CD  GLN A 350     -39.691  17.556 -14.601  1.00 39.93           C
ATOM   2588  OE1 GLN A 350     -39.032  16.525 -14.870  1.00 36.95           O
ATOM   2589  NE2 GLN A 350     -40.264  17.748 -13.429  1.00 40.21           N
ATOM   2590  C   GLN A 350     -42.433  18.972 -18.450  1.00 41.78           C
ATOM   2591  O   GLN A 350     -43.278  18.108 -18.180  1.00 46.11           O
ATOM   2592  N   GLY A 351     -42.304  19.526 -19.653  1.00 47.69           N
ATOM   2593  CA  GLY A 351     -43.197  19.193 -20.757  1.00 39.08           C
ATOM   2594  C   GLY A 351     -44.565  19.723 -20.386  1.00 38.13           C
ATOM   2595  O   GLY A 351     -44.669  20.527 -19.431  1.00 37.88           O
ATOM   2596  N   PRO A 352     -45.626  19.249 -21.084  1.00 37.20           N
ATOM   2597  CA  PRO A 352     -47.002  19.680 -20.738  1.00 39.91           C
ATOM   2598  CB  PRO A 352     -47.885  19.122 -21.889  1.00 38.29           C
ATOM   2599  CG  PRO A 352     -46.938  18.453 -22.866  1.00 41.52           C
ATOM   2600  CD  PRO A 352     -45.617  18.238 -22.159  1.00 40.84           C
ATOM   2601  C   PRO A 352     -47.436  19.111 -19.402  1.00 41.39           C
ATOM   2602  O   PRO A 352     -46.888  18.098 -18.940  1.00 37.87           O
ATOM   2603  N   ALA A 353     -48.383  19.787 -18.768  1.00 43.04           N
ATOM   2604  CA  ALA A 353     -49.025  19.259 -17.581  1.00 40.54           C
ATOM   2605  CB  ALA A 353     -50.036  20.262 -17.053  1.00 40.69           C
ATOM   2606  C   ALA A 353     -49.693  17.907 -17.924  1.00 42.33           C
ATOM   2607  O   ALA A 353     -50.468  17.820 -18.871  1.00 42.26           O
ATOM   2608  N   GLY A 354     -49.336  16.852 -17.178  1.00 42.59           N
ATOM   2609  CA  GLY A 354     -49.766  15.476 -17.474  1.00 41.66           C
ATOM   2610  C   GLY A 354     -48.902  14.736 -18.477  1.00 41.83           C
ATOM   2611  O   GLY A 354     -49.065  13.526 -18.702  1.00 44.07           O
ATOM   2612  N   GLY A 355     -47.995  15.462 -19.106  1.00 43.21           N
ATOM   2613  CA  GLY A 355     -47.056  14.872 -20.038  1.00 40.44           C
ATOM   2614  C   GLY A 355     -45.650  15.059 -19.521  1.00 44.11           C
ATOM   2615  O   GLY A 355     -45.428  15.462 -18.373  1.00 47.93           O
ATOM   2616  N   GLY A 356     -44.684  14.775 -20.373  1.00 43.58           N
ATOM   2617  CA  GLY A 356     -43.305  14.956 -19.988  1.00 43.49           C
ATOM   2618  C   GLY A 356     -42.342  14.787 -21.150  1.00 44.18           C
ATOM   2619  O   GLY A 356     -42.665  14.115 -22.133  1.00 44.33           O
ATOM   2620  N   PRO A 357     -41.154  15.415 -21.044  1.00 40.13           N
ATOM   2621  CA  PRO A 357     -40.145  15.315 -22.056  1.00 41.13           C
ATOM   2622  CB  PRO A 357     -39.070  16.307 -21.586  1.00 43.60           C
ATOM   2623  CG  PRO A 357     -39.780  17.269 -20.701  1.00 47.14           C
ATOM   2624  CD  PRO A 357     -40.794  16.419 -20.017  1.00 48.08           C
ATOM   2625  C   PRO A 357     -39.552  13.928 -22.072  1.00 40.64           C
ATOM   2626  O   PRO A 357     -39.518  13.291 -21.032  1.00 39.50           O
ATOM   2627  N   PHE A 358     -39.078  13.504 -23.242  1.00 32.36           N
ATOM   2628  CA  PHE A 358     -38.278  12.306 -23.376  1.00 39.96           C
ATOM   2629  CB  PHE A 358     -39.148  11.092 -23.789  1.00 43.27           C
ATOM   2630  CG  PHE A 358     -39.776  11.214 -25.169  1.00 31.95           C
ATOM   2631  CD1 PHE A 358     -40.916  11.969 -25.368  1.00 38.75           C
ATOM   2632  CE1 PHE A 358     -41.497  12.075 -26.620  1.00 42.53           C
ATOM   2633  CZ  PHE A 358     -40.916  11.397 -27.696  1.00 51.87           C
ATOM   2634  CE2 PHE A 358     -39.774  10.627 -27.502  1.00 43.41           C
ATOM   2635  CD2 PHE A 358     -39.217  10.552 -26.238  1.00 39.89           C
ATOM   2636  C   PHE A 358     -37.187  12.499 -24.431  1.00 40.87           C
ATOM   2637  O   PHE A 358     -37.259  13.411 -25.254  1.00 49.75           O
ATOM   2638  N   ALA A 359     -36.209  11.605 -24.413  1.00 44.03           N
ATOM   2639  CA  ALA A 359     -35.123  11.601 -25.369  1.00 43.57           C
ATOM   2640  CB  ALA A 359     -33.926  12.335 -24.803  1.00 49.23           C
ATOM   2641  C   ALA A 359     -34.719  10.188 -25.682  1.00 40.09           C
ATOM   2642  O   ALA A 359     -34.944   9.289 -24.885  1.00 35.39           O
ATOM   2643  N   VAL A 360     -34.129  10.016 -26.863  1.00 43.45           N
ATOM   2644  CA  VAL A 360     -33.690   8.718 -27.363  1.00 44.18           C
ATOM   2645  CB  VAL A 360     -34.540   8.280 -28.568  1.00 41.99           C
ATOM   2646  CG1 VAL A 360     -34.235   6.842 -28.926  1.00 39.64           C
ATOM   2647  CG2 VAL A 360     -36.027   8.446 -28.270  1.00 43.57           C
ATOM   2648  C   VAL A 360     -32.217   8.780 -27.796  1.00 48.07           C
ATOM   2649  O   VAL A 360     -31.807   9.693 -28.506  1.00 46.79           O
ATOM   2650  N   ILE A 361     -31.426   7.809 -27.360  1.00 48.73           N
ATOM   2651  CA  ILE A 361     -30.040   7.712 -27.772  1.00 45.25           C
ATOM   2652  CB  ILE A 361     -29.102   7.637 -26.558  1.00 40.89           C
ATOM   2653  CG1 ILE A 361     -29.119   8.975 -25.813  1.00 40.97           C
ATOM   2654  CD1 ILE A 361     -28.292   9.007 -24.534  1.00 45.54           C
ATOM   2655  CG2 ILE A 361     -27.679   7.292 -26.993  1.00 48.11           C
ATOM   2656  C   ILE A 361     -29.933   6.503 -28.701  1.00 46.82           C
ATOM   2657  O   ILE A 361     -30.381   5.406 -28.372  1.00 48.29           O
ATOM   2658  N   ALA A 362     -29.382   6.730 -29.885  1.00 54.49           N
ATOM   2659  CA  ALA A 362     -29.315   5.689 -30.909  1.00 51.84           C
ATOM   2660  CB  ALA A 362     -30.424   5.856 -31.924  1.00 50.46           C
ATOM   2661  C   ALA A 362     -27.983   5.736 -31.608  1.00 47.66           C
ATOM   2662  O   ALA A 362     -27.351   6.797 -31.677  1.00 51.70           O
ATOM   2663  N   ARG A 363     -27.566   4.569 -32.098  1.00 49.88           N
ATOM   2664  CA  ARG A 363     -26.426   4.426 -32.991  1.00 55.93           C
ATOM   2665  CB  ARG A 363     -26.250   2.961 -33.413  1.00 59.59           C
ATOM   2666  CG  ARG A 363     -25.027   2.241 -32.862  1.00 77.26           C
ATOM   2667  CD  ARG A 363     -25.004   0.775 -33.272  1.00 86.49           C
ATOM   2668  NE  ARG A 363     -25.065   0.638 -34.736  1.00 93.52           N
ATOM   2669  CZ  ARG A 363     -25.774  -0.280 -35.402  1.00 95.14           C
ATOM   2670  NH1 ARG A 363     -26.516  -1.192 -34.765  1.00 92.63           N
ATOM   2671  NH2 ARG A 363     -25.750  -0.280 -36.730  1.00 86.38           N
ATOM   2672  C   ARG A 363     -26.725   5.271 -34.222  1.00 65.99           C
ATOM   2673  O   ARG A 363     -27.831   5.221 -34.770  1.00 61.48           O
ATOM   2674  N   ALA A 364     -25.753   6.076 -34.630  1.00 66.22           N
ATOM   2675  CA  ALA A 364     -25.878   6.868 -35.849  1.00 81.02           C
ATOM   2676  CB  ALA A 364     -24.633   7.719 -36.058  1.00 82.79           C
ATOM   2677  C   ALA A 364     -26.103   5.951 -37.058  1.00 77.58           C
ATOM   2678  O   ALA A 364     -25.625   4.805 -37.062  1.00 68.12           O
ATOM   2679  OXT ALA A 364     -26.759   6.350 -38.037  1.00 66.12           O
ATOM   2680  N   HIS B   2     -84.328 -19.526 -27.227  1.00 88.20           N
ATOM   2681  CA  HIS B   2     -83.029 -18.817 -26.961  1.00100.83           C
ATOM   2682  CB  HIS B   2     -81.886 -19.829 -26.780  1.00 96.48           C
ATOM   2683  CG  HIS B   2     -82.103 -20.809 -25.665  1.00 99.07           C
ATOM   2684  ND1 HIS B   2     -82.155 -20.445 -24.334  1.00 91.94           N
ATOM   2685  CE1 HIS B   2     -82.353 -21.521 -23.594  1.00 93.94           C
ATOM   2686  NE2 HIS B   2     -82.435 -22.569 -24.397  1.00102.41           N
ATOM   2687  CD2 HIS B   2     -82.275 -22.152 -25.695  1.00 96.76           C
ATOM   2688  C   HIS B   2     -82.670 -17.768 -28.049  1.00103.11           C
ATOM   2689  O   HIS B   2     -81.577 -17.785 -28.633  1.00 93.59           O
ATOM   2690  N   MET B   3     -83.601 -16.837 -28.271  1.00103.54           N
ATOM   2691  CA  MET B   3     -83.480 -15.778 -29.275  1.00102.08           C
ATOM   2692  CB  MET B   3     -84.621 -15.904 -30.270  1.00100.49           C
ATOM   2693  CG  MET B   3     -84.549 -17.183 -31.069  1.00104.88           C
ATOM   2694  SD  MET B   3     -85.659 -17.210 -32.482  1.00118.70           S
ATOM   2695  CE  MET B   3     -85.309 -18.813 -33.204  1.00 94.82           C
ATOM   2696  C   MET B   3     -83.551 -14.389 -28.652  1.00 90.64           C
ATOM   2697  O   MET B   3     -84.622 -13.911 -28.288  1.00 81.05           O
ATOM   2698  N   TYR B   4     -82.420 -13.716 -28.574  1.00 85.54           N
ATOM   2699  CA  TYR B   4     -82.369 -12.504 -27.795  1.00 75.43           C
ATOM   2700  CB  TYR B   4     -81.459 -12.719 -26.597  1.00 78.12           C
ATOM   2701  CG  TYR B   4     -81.747 -13.936 -25.726  1.00 82.29           C
ATOM   2702  CD1 TYR B   4     -82.907 -14.016 -24.923  1.00 81.89           C
ATOM   2703  CE1 TYR B   4     -83.137 -15.113 -24.097  1.00 71.94           C
ATOM   2704  CZ  TYR B   4     -82.197 -16.141 -24.059  1.00 79.42           C
ATOM   2705  OH  TYR B   4     -82.396 -17.247 -23.261  1.00 78.80           O
ATOM   2706  CE2 TYR B   4     -81.044 -16.068 -24.825  1.00 82.34           C
ATOM   2707  CD2 TYR B   4     -80.820 -14.974 -25.640  1.00 79.17           C
ATOM   2708  C   TYR B   4     -81.894 -11.284 -28.592  1.00 61.77           C
ATOM   2709  O   TYR B   4     -81.303 -11.395 -29.658  1.00 54.13           O
ATOM   2710  N   HIS B   5     -82.177 -10.115 -28.045  1.00 51.33           N
ATOM   2711  CA  HIS B   5     -81.527  -8.911 -28.467  1.00 57.37           C
ATOM   2712  CB  HIS B   5     -82.559  -7.908 -28.953  1.00 56.76           C
ATOM   2713  CG  HIS B   5     -81.962  -6.651 -29.507  1.00 60.91           C
ATOM   2714  ND1 HIS B   5     -81.680  -6.477 -30.845  1.00 59.64           N
ATOM   2715  CE1 HIS B   5     -81.186  -5.269 -31.036  1.00 58.43           C
ATOM   2716  NE2 HIS B   5     -81.136  -4.652 -29.869  1.00 60.69           N
ATOM   2717  CD2 HIS B   5     -81.593  -5.503 -28.895  1.00 62.67           C
ATOM   2718  C   HIS B   5     -80.709  -8.367 -27.270  1.00 53.07           C
ATOM   2719  O   HIS B   5     -81.273  -8.068 -26.189  1.00 42.71           O
ATOM   2720  N   ILE B   6     -79.391  -8.255 -27.461  1.00 44.55           N
ATOM   2721  CA  ILE B   6     -78.517  -7.822 -26.375  1.00 45.47           C
ATOM   2722  CB  ILE B   6     -77.272  -8.671 -26.250  1.00 44.68           C
ATOM   2723  CG1 ILE B   6     -77.637 -10.161 -26.188  1.00 45.87           C
ATOM   2724  CD1 ILE B   6     -78.468 -10.572 -24.999  1.00 43.42           C
ATOM   2725  CG2 ILE B   6     -76.489  -8.263 -25.014  1.00 44.60           C
ATOM   2726  C   ILE B   6     -78.060  -6.415 -26.558  1.00 48.65           C
ATOM   2727  O   ILE B   6     -77.614  -6.053 -27.628  1.00 54.46           O
ATOM   2728  N   ASP B   7     -78.227  -5.616 -25.501  1.00 54.12           N
ATOM   2729  CA  ASP B   7     -77.733  -4.260 -25.448  1.00 51.50           C
ATOM   2730  CB  ASP B   7     -78.859  -3.312 -25.044  1.00 57.02           C
ATOM   2731  CG  ASP B   7     -79.899  -3.132 -26.140  1.00 57.87           C
ATOM   2732  OD1 ASP B   7     -79.515  -2.661 -27.223  1.00 47.51           O
ATOM   2733  OD2 ASP B   7     -81.099  -3.431 -25.901  1.00 62.90           O
ATOM   2734  C   ASP B   7     -76.592  -4.202 -24.426  1.00 50.66           C
ATOM   2735  O   ASP B   7     -76.667  -4.837 -23.381  1.00 44.53           O
ATOM   2736  N   VAL B   8     -75.545  -3.432 -24.731  1.00 43.87           N
ATOM   2737  CA  VAL B   8     -74.396  -3.293 -23.849  1.00 38.74           C
ATOM   2738  CB  VAL B   8     -73.188  -4.007 -24.410  1.00 36.66           C
ATOM   2739  CG1 VAL B   8     -72.001  -3.861 -23.481  1.00 38.73           C
ATOM   2740  CG2 VAL B   8     -73.483  -5.481 -24.648  1.00 36.83           C
ATOM   2741  C   VAL B   8     -74.048  -1.820 -23.663  1.00 43.79           C
ATOM   2742  O   VAL B   8     -73.929  -1.083 -24.645  1.00 38.02           O
ATOM   2743  N   PHE B   9     -73.891  -1.388 -22.406  1.00 44.13           N
ATOM   2744  CA  PHE B   9     -73.648   0.035 -22.089  1.00 43.45           C
ATOM   2745  CB  PHE B   9     -74.886   0.699 -21.458  1.00 47.19           C
ATOM   2746  CG  PHE B   9     -76.124   0.595 -22.295  1.00 56.39           C
ATOM   2747  CD1 PHE B   9     -76.361   1.493 -23.342  1.00 66.53           C
ATOM   2748  CE1 PHE B   9     -77.508   1.390 -24.125  1.00 65.50           C
ATOM   2749  CZ  PHE B   9     -78.420   0.380 -23.867  1.00 57.70           C
ATOM   2750  CE2 PHE B   9     -78.191  -0.512 -22.835  1.00 57.30           C
ATOM   2751  CD2 PHE B   9     -77.050  -0.406 -22.055  1.00 57.65           C
ATOM   2752  C   PHE B   9     -72.487   0.219 -21.133  1.00 43.10           C
ATOM   2753  O   PHE B   9     -72.500  -0.288 -20.013  1.00 42.45           O
ATOM   2754  N   ARG B  10     -71.507   0.992 -21.565  1.00 42.30           N
ATOM   2755  CA  ARG B  10     -70.408   1.389 -20.715  1.00 41.29           C
ATOM   2756  CB  ARG B  10     -69.140   1.564 -21.540  1.00 46.07           C
ATOM   2757  CG  ARG B  10     -67.937   1.975 -20.702  1.00 46.35           C
ATOM   2758  CD  ARG B  10     -66.734   2.085 -21.587  1.00 45.05           C
ATOM   2759  NE  ARG B  10     -66.854   3.277 -22.409  1.00 44.89           N
ATOM   2760  CZ  ARG B  10     -66.231   3.468 -23.566  1.00 53.44           C
ATOM   2761  NH1 ARG B  10     -65.387   2.547 -24.063  1.00 52.79           N
ATOM   2762  NH2 ARG B  10     -66.429   4.616 -24.204  1.00 54.67           N
ATOM   2763  C   ARG B  10     -70.738   2.698 -20.034  1.00 43.35           C
ATOM   2764  O   ARG B  10     -70.874   3.706 -20.697  1.00 40.33           O
ATOM   2765  N   ILE B  11     -70.846   2.684 -18.711  1.00 44.02           N
ATOM   2766  CA  ILE B  11     -71.197   3.878 -18.000  1.00 42.13           C
ATOM   2767  CB  ILE B  11     -72.564   3.742 -17.315  1.00 50.01           C
ATOM   2768  CG1 ILE B  11     -72.608   2.546 -16.370  1.00 62.01           C
ATOM   2769  CD1 ILE B  11     -73.735   2.587 -15.353  1.00 64.91           C
ATOM   2770  CG2 ILE B  11     -73.633   3.513 -18.367  1.00 56.57           C
ATOM   2771  C   ILE B  11     -70.107   4.246 -17.009  1.00 43.80           C
ATOM   2772  O   ILE B  11     -69.647   3.414 -16.250  1.00 45.21           O
ATOM   2773  N   PRO B  12     -69.690   5.512 -17.008  1.00 45.24           N
ATOM   2774  CA  PRO B  12     -68.708   5.991 -16.035  1.00 45.34           C
ATOM   2775  CB  PRO B  12     -68.534   7.482 -16.431  1.00 48.43           C
ATOM   2776  CG  PRO B  12     -68.968   7.568 -17.849  1.00 43.08           C
ATOM   2777  CD  PRO B  12     -70.065   6.555 -17.980  1.00 39.96           C
ATOM   2778  C   PRO B  12     -69.180   5.918 -14.598  1.00 39.16           C
ATOM   2779  O   PRO B  12     -70.363   6.094 -14.343  1.00 52.38           O
ATOM   2780  N   CYS B  13     -68.246   5.735 -13.673  1.00 38.44           N
ATOM   2781  CA  CYS B  13     -68.490   5.855 -12.249  1.00 38.96           C
ATOM   2782  CB  CYS B  13     -68.232   4.516 -11.562  1.00 39.26           C
ATOM   2783  SG  CYS B  13     -69.393   3.249 -12.104  1.00 43.80           S
ATOM   2784  C   CYS B  13     -67.569   6.886 -11.644  1.00 39.89           C
ATOM   2785  O   CYS B  13     -66.372   6.887 -11.931  1.00 37.17           O
ATOM   2786  N  AHIS B  14     -68.113   7.762 -10.805  0.50 40.58           N
ATOM   2787  N  BHIS B  14     -68.131   7.760 -10.818  0.50 41.11           N
ATOM   2788  CA AHIS B  14     -67.311   8.782 -10.123  0.50 43.92           C
ATOM   2789  CA BHIS B  14     -67.352   8.788 -10.140  0.50 44.89           C
ATOM   2790  CB AHIS B  14     -68.057  10.131  -9.999  0.50 47.60           C
ATOM   2791  CB BHIS B  14     -68.179  10.071  -9.953  0.50 48.00           C
ATOM   2792  CG AHIS B  14     -69.166  10.169  -8.990  0.50 53.43           C
ATOM   2793  CG BHIS B  14     -68.497  10.777 -11.242  0.50 56.69           C
ATOM   2794  ND1AHIS B  14     -70.456  10.534  -9.326  0.50 58.96           N
ATOM   2795  ND1BHIS B  14     -67.531  11.085 -12.181  0.50 56.54           N
ATOM   2796  CE1AHIS B  14     -71.214  10.526  -8.241  0.50 62.45           C
ATOM   2797  CE1BHIS B  14     -68.098  11.690 -13.208  0.50 60.17           C
ATOM   2798  NE2AHIS B  14     -70.460  10.184  -7.210  0.50 63.47           N
ATOM   2799  NE2BHIS B  14     -69.393  11.804 -12.963  0.50 63.07           N
ATOM   2800  CD2AHIS B  14     -69.171   9.971  -7.648  0.50 62.05           C
ATOM   2801  CD2BHIS B  14     -69.670  11.235 -11.745  0.50 56.99           C
ATOM   2802  C  AHIS B  14     -66.822   8.268  -8.783  0.50 40.56           C
ATOM   2803  C  BHIS B  14     -66.828   8.268  -8.807  0.50 40.94           C
ATOM   2804  O  AHIS B  14     -65.956   8.869  -8.157  0.50 42.51           O
ATOM   2805  O  BHIS B  14     -65.953   8.884  -8.206  0.50 42.78           O
ATOM   2806  N   SER B  15     -67.355   7.121  -8.376  1.00 38.87           N
ATOM   2807  CA  SER B  15     -66.943   6.447  -7.155  1.00 34.11           C
ATOM   2808  CB  SER B  15     -67.385   7.228  -5.938  1.00 35.03           C
ATOM   2809  OG  SER B  15     -68.789   7.159  -5.786  1.00 35.05           O
ATOM   2810  C   SER B  15     -67.621   5.071  -7.161  1.00 34.54           C
ATOM   2811  O   SER B  15     -68.481   4.840  -7.982  1.00 34.81           O
ATOM   2812  N   PRO B  16     -67.229   4.155  -6.254  1.00 35.83           N
ATOM   2813  CA  PRO B  16     -67.758   2.808  -6.304  1.00 37.06           C
ATOM   2814  CB  PRO B  16     -67.056   2.116  -5.131  1.00 39.42           C
ATOM   2815  CG  PRO B  16     -65.797   2.873  -4.928  1.00 39.51           C
ATOM   2816  CD  PRO B  16     -66.172   4.285  -5.230  1.00 38.64           C
ATOM   2817  C   PRO B  16     -69.284   2.721  -6.158  1.00 38.30           C
ATOM   2818  O   PRO B  16     -69.929   1.920  -6.842  1.00 31.92           O
ATOM   2819  N   GLY B  17     -69.841   3.520  -5.268  1.00 39.56           N
ATOM   2820  CA  GLY B  17     -71.283   3.526  -5.086  1.00 44.64           C
ATOM   2821  C   GLY B  17     -72.087   4.305  -6.117  1.00 43.03           C
ATOM   2822  O   GLY B  17     -73.293   4.373  -6.016  1.00 42.58           O
ATOM   2823  N   ASP B  18     -71.439   4.905  -7.100  1.00 39.57           N
ATOM   2824  CA  ASP B  18     -72.143   5.735  -8.072  1.00 40.40           C
ATOM   2825  CB  ASP B  18     -71.133   6.588  -8.849  1.00 41.28           C
ATOM   2826  CG  ASP B  18     -71.764   7.461  -9.898  1.00 38.93           C
ATOM   2827  OD1 ASP B  18     -72.888   7.938  -9.677  1.00 38.14           O
ATOM   2828  OD2 ASP B  18     -71.114   7.707 -10.938  1.00 44.85           O
ATOM   2829  C   ASP B  18     -73.000   4.887  -9.021  1.00 44.68           C
ATOM   2830  O   ASP B  18     -72.482   4.087  -9.790  1.00 52.50           O
ATOM   2831  N   THR B  19     -74.317   5.070  -8.940  1.00 47.16           N
ATOM   2832  CA  THR B  19     -75.274   4.441  -9.847  1.00 45.13           C
ATOM   2833  CB  THR B  19     -76.414   3.728  -9.076  1.00 47.56           C
ATOM   2834  OG1 THR B  19     -77.024   4.633  -8.160  1.00 42.47           O
ATOM   2835  CG2 THR B  19     -75.889   2.538  -8.300  1.00 48.40           C
ATOM   2836  C   THR B  19     -75.922   5.452 -10.786  1.00 46.70           C
ATOM   2837  O   THR B  19     -76.911   5.118 -11.425  1.00 48.97           O
ATOM   2838  N   SER B  20     -75.368   6.663 -10.885  1.00 43.47           N
ATOM   2839  CA  SER B  20     -76.053   7.762 -11.551  1.00 45.04           C
ATOM   2840  CB  SER B  20     -75.372   9.103 -11.261  1.00 45.67           C
ATOM   2841  OG  SER B  20     -74.130   9.204 -11.952  1.00 46.57           O
ATOM   2842  C   SER B  20     -76.109   7.566 -13.033  1.00 45.32           C
ATOM   2843  O   SER B  20     -77.031   8.044 -13.676  1.00 60.21           O
ATOM   2844  N   GLY B  21     -75.109   6.898 -13.586  1.00 45.85           N
ATOM   2845  CA  GLY B  21     -75.082   6.610 -15.010  1.00 40.99           C
ATOM   2846  C   GLY B  21     -76.083   5.532 -15.363  1.00 41.75           C
ATOM   2847  O   GLY B  21     -76.548   5.453 -16.481  1.00 46.11           O
ATOM   2848  N   LEU B  22     -76.420   4.693 -14.401  1.00 45.32           N
ATOM   2849  CA  LEU B  22     -77.409   3.659 -14.639  1.00 50.79           C
ATOM   2850  CB  LEU B  22     -77.219   2.499 -13.674  1.00 44.16           C
ATOM   2851  CG  LEU B  22     -78.239   1.370 -13.780  1.00 38.82           C
ATOM   2852  CD1 LEU B  22     -78.073   0.620 -15.072  1.00 39.27           C
ATOM   2853  CD2 LEU B  22     -78.106   0.430 -12.592  1.00 44.38           C
ATOM   2854  C   LEU B  22     -78.812   4.204 -14.470  1.00 53.02           C
ATOM   2855  O   LEU B  22     -79.723   3.779 -15.178  1.00 63.44           O
ATOM   2856  N   GLU B  23     -78.997   5.092 -13.501  1.00 53.45           N
ATOM   2857  CA  GLU B  23     -80.285   5.785 -13.310  1.00 62.21           C
ATOM   2858  CB  GLU B  23     -80.292   6.681 -12.060  1.00 56.36           C
ATOM   2859  CG  GLU B  23     -80.413   5.920 -10.729  1.00 66.34           C
ATOM   2860  CD  GLU B  23     -81.805   5.327 -10.461  1.00 64.58           C
ATOM   2861  OE1 GLU B  23     -82.624   5.266 -11.388  1.00 62.08           O
ATOM   2862  OE2 GLU B  23     -82.097   4.922  -9.317  1.00 69.31           O
ATOM   2863  C   GLU B  23     -80.604   6.617 -14.538  1.00 60.24           C
ATOM   2864  O   GLU B  23     -81.740   6.664 -14.950  1.00 55.86           O
ATOM   2865  N   ASP B  24     -79.586   7.233 -15.135  1.00 59.45           N
ATOM   2866  CA  ASP B  24     -79.767   7.990 -16.358  1.00 63.49           C
ATOM   2867  CB  ASP B  24     -78.457   8.649 -16.781  1.00 65.81           C
ATOM   2868  CG  ASP B  24     -78.659   9.711 -17.835  1.00 76.50           C
ATOM   2869  OD1 ASP B  24     -79.506  10.612 -17.609  1.00 97.65           O
ATOM   2870  OD2 ASP B  24     -78.000   9.636 -18.895  1.00 69.50           O
ATOM   2871  C   ASP B  24     -80.316   7.117 -17.499  1.00 65.41           C
ATOM   2872  O   ASP B  24     -81.304   7.485 -18.133  1.00 76.21           O
ATOM   2873  N   LEU B  25     -79.702   5.965 -17.751  1.00 55.26           N
ATOM   2874  CA  LEU B  25     -80.161   5.089 -18.818  1.00 56.03           C
ATOM   2875  CB  LEU B  25     -79.322   3.814 -18.901  1.00 48.67           C
ATOM   2876  CG  LEU B  25     -77.863   3.878 -19.331  1.00 51.57           C
ATOM   2877  CD1 LEU B  25     -77.244   2.474 -19.276  1.00 49.54           C
ATOM   2878  CD2 LEU B  25     -77.686   4.506 -20.709  1.00 52.40           C
ATOM   2879  C   LEU B  25     -81.614   4.680 -18.590  1.00 61.01           C
ATOM   2880  O   LEU B  25     -82.369   4.527 -19.534  1.00 63.74           O
ATOM   2881  N   ILE B  26     -81.983   4.470 -17.337  1.00 53.99           N
ATOM   2882  CA  ILE B  26     -83.304   3.989 -17.024  1.00 52.61           C
ATOM   2883  CB  ILE B  26     -83.356   3.393 -15.601  1.00 53.87           C
ATOM   2884  CG1 ILE B  26     -82.608   2.054 -15.588  1.00 46.07           C
ATOM   2885  CD1 ILE B  26     -82.351   1.540 -14.194  1.00 43.37           C
ATOM   2886  CG2 ILE B  26     -84.786   3.178 -15.103  1.00 43.07           C
ATOM   2887  C   ILE B  26     -84.286   5.131 -17.197  1.00 64.30           C
ATOM   2888  O   ILE B  26     -85.252   4.991 -17.938  1.00 75.61           O
ATOM   2889  N   GLU B  27     -84.007   6.264 -16.553  1.00 73.08           N
ATOM   2890  CA  GLU B  27     -84.883   7.441 -16.583  1.00 73.85           C
ATOM   2891  CB  GLU B  27     -84.399   8.511 -15.580  1.00 74.35           C
ATOM   2892  CG  GLU B  27     -84.857   8.246 -14.133  1.00 87.18           C
ATOM   2893  CD  GLU B  27     -84.074   9.001 -13.032  1.00 96.27           C
ATOM   2894  OE1 GLU B  27     -83.250   9.920 -13.323  1.00 91.68           O
ATOM   2895  OE2 GLU B  27     -84.311   8.672 -11.838  1.00 77.33           O
ATOM   2896  C   GLU B  27     -85.083   8.041 -17.990  1.00 75.85           C
ATOM   2897  O   GLU B  27     -86.095   8.717 -18.226  1.00 80.38           O
ATOM   2898  N   THR B  28     -84.147   7.776 -18.912  1.00 64.82           N
ATOM   2899  CA  THR B  28     -84.284   8.172 -20.325  1.00 60.88           C
ATOM   2900  CB  THR B  28     -82.977   8.765 -20.858  1.00 58.24           C
ATOM   2901  OG1 THR B  28     -81.989   7.729 -21.023  1.00 59.72           O
ATOM   2902  CG2 THR B  28     -82.470   9.858 -19.923  1.00 72.90           C
ATOM   2903  C   THR B  28     -84.703   7.004 -21.262  1.00 74.80           C
ATOM   2904  O   THR B  28     -84.530   7.056 -22.493  1.00 65.66           O
ATOM   2905  N   GLY B  29     -85.235   5.940 -20.671  1.00 74.66           N
ATOM   2906  CA  GLY B  29     -85.815   4.831 -21.427  1.00 71.54           C
ATOM   2907  C   GLY B  29     -84.885   4.002 -22.287  1.00 65.91           C
ATOM   2908  O   GLY B  29     -85.341   3.121 -23.006  1.00 66.77           O
ATOM   2909  N   ARG B  30     -83.583   4.248 -22.211  1.00 70.70           N
ATOM   2910  CA  ARG B  30     -82.615   3.529 -23.052  1.00 70.32           C
ATOM   2911  CB  ARG B  30     -81.330   4.342 -23.150  1.00 88.87           C
ATOM   2912  CG  ARG B  30     -81.547   5.597 -23.988  1.00105.26           C
ATOM   2913  CD  ARG B  30     -80.550   6.710 -23.724  1.00113.78           C
ATOM   2914  NE  ARG B  30     -79.170   6.293 -23.942  1.00112.19           N
ATOM   2915  CZ  ARG B  30     -78.153   7.142 -24.066  1.00111.34           C
ATOM   2916  NH1 ARG B  30     -78.350   8.462 -24.028  1.00108.16           N
ATOM   2917  NH2 ARG B  30     -76.928   6.664 -24.247  1.00110.23           N
ATOM   2918  C   ARG B  30     -82.329   2.100 -22.588  1.00 58.70           C
ATOM   2919  O   ARG B  30     -81.781   1.295 -23.339  1.00 52.87           O
ATOM   2920  N   VAL B  31     -82.695   1.785 -21.349  1.00 52.64           N
ATOM   2921  CA  VAL B  31     -82.666   0.400 -20.869  1.00 49.57           C
ATOM   2922  CB  VAL B  31     -81.307   0.012 -20.243  1.00 50.51           C
ATOM   2923  CG1 VAL B  31     -81.123   0.602 -18.841  1.00 52.45           C
ATOM   2924  CG2 VAL B  31     -81.153  -1.495 -20.195  1.00 53.85           C
ATOM   2925  C   VAL B  31     -83.797   0.157 -19.871  1.00 50.20           C
ATOM   2926  O   VAL B  31     -84.184   1.052 -19.108  1.00 52.62           O
ATOM   2927  N   ALA B  32     -84.347  -1.052 -19.919  1.00 50.20           N
ATOM   2928  CA  ALA B  32     -85.424  -1.427 -19.018  1.00 49.36           C
ATOM   2929  CB  ALA B  32     -86.542  -2.159 -19.752  1.00 47.86           C
ATOM   2930  C   ALA B  32     -84.843  -2.306 -17.920  1.00 47.62           C
ATOM   2931  O   ALA B  32     -84.159  -3.323 -18.204  1.00 40.66           O
ATOM   2932  N   PRO B  33     -85.111  -1.919 -16.659  1.00 44.14           N
ATOM   2933  CA  PRO B  33     -84.504  -2.569 -15.494  1.00 40.25           C
ATOM   2934  CB  PRO B  33     -85.248  -1.929 -14.323  1.00 44.87           C
ATOM   2935  CG  PRO B  33     -85.631  -0.554 -14.830  1.00 46.50           C
ATOM   2936  CD  PRO B  33     -85.846  -0.684 -16.297  1.00 44.07           C
ATOM   2937  C   PRO B  33     -84.677  -4.089 -15.510  1.00 46.39           C
ATOM   2938  O   PRO B  33     -83.772  -4.836 -15.109  1.00 47.24           O
ATOM   2939  N   ALA B  34     -85.826  -4.544 -15.990  1.00 44.84           N
ATOM   2940  CA  ALA B  34     -86.140  -5.955 -15.966  1.00 43.89           C
ATOM   2941  CB  ALA B  34     -87.619  -6.152 -16.244  1.00 53.12           C
ATOM   2942  C   ALA B  34     -85.298  -6.755 -16.960  1.00 48.52           C
ATOM   2943  O   ALA B  34     -85.135  -7.976 -16.825  1.00 48.09           O
ATOM   2944  N   ASP B  35     -84.756  -6.064 -17.957  1.00 48.18           N
ATOM   2945  CA  ASP B  35     -83.967  -6.710 -18.980  1.00 40.82           C
ATOM   2946  CB  ASP B  35     -84.127  -5.934 -20.288  1.00 49.25           C
ATOM   2947  CG  ASP B  35     -85.582  -5.880 -20.757  1.00 54.78           C
ATOM   2948  OD1 ASP B  35     -86.360  -6.793 -20.425  1.00 57.64           O
ATOM   2949  OD2 ASP B  35     -85.955  -4.923 -21.449  1.00 61.24           O
ATOM   2950  C   ASP B  35     -82.482  -6.855 -18.616  1.00 43.25           C
ATOM   2951  O   ASP B  35     -81.768  -7.617 -19.262  1.00 42.04           O
ATOM   2952  N   ILE B  36     -82.011  -6.139 -17.591  1.00 39.78           N
ATOM   2953  CA  ILE B  36     -80.608  -6.164 -17.235  1.00 34.01           C
ATOM   2954  CB  ILE B  36     -80.258  -5.040 -16.234  1.00 41.18           C
ATOM   2955  CG1 ILE B  36     -80.367  -3.654 -16.909  1.00 40.17           C
ATOM   2956  CD1 ILE B  36     -80.392  -2.505 -15.927  1.00 38.62           C
ATOM   2957  CG2 ILE B  36     -78.844  -5.206 -15.680  1.00 39.36           C
ATOM   2958  C   ILE B  36     -80.334  -7.524 -16.643  1.00 37.91           C
ATOM   2959  O   ILE B  36     -80.996  -7.916 -15.689  1.00 43.24           O
ATOM   2960  N   VAL B  37     -79.370  -8.236 -17.219  1.00 37.51           N
ATOM   2961  CA  VAL B  37     -79.001  -9.567 -16.746  1.00 39.43           C
ATOM   2962  CB  VAL B  37     -79.159 -10.627 -17.823  1.00 43.22           C
ATOM   2963  CG1 VAL B  37     -80.603 -10.645 -18.311  1.00 55.72           C
ATOM   2964  CG2 VAL B  37     -78.182 -10.396 -18.960  1.00 42.60           C
ATOM   2965  C   VAL B  37     -77.565  -9.691 -16.203  1.00 37.01           C
ATOM   2966  O   VAL B  37     -77.252 -10.657 -15.521  1.00 34.68           O
ATOM   2967  N   ALA B  38     -76.701  -8.732 -16.519  1.00 38.51           N
ATOM   2968  CA  ALA B  38     -75.317  -8.756 -16.045  1.00 42.41           C
ATOM   2969  CB  ALA B  38     -74.472  -9.647 -16.931  1.00 36.13           C
ATOM   2970  C   ALA B  38     -74.687  -7.379 -15.968  1.00 37.94           C
ATOM   2971  O   ALA B  38     -74.914  -6.546 -16.840  1.00 38.08           O
ATOM   2972  N   VAL B  39     -73.906  -7.158 -14.910  1.00 34.21           N
ATOM   2973  CA  VAL B  39     -73.036  -5.999 -14.832  1.00 33.96           C
ATOM   2974  CB  VAL B  39     -73.470  -4.994 -13.761  1.00 34.49           C
ATOM   2975  CG1 VAL B  39     -72.695  -3.702 -13.957  1.00 36.76           C
ATOM   2976  CG2 VAL B  39     -74.960  -4.688 -13.843  1.00 31.58           C
ATOM   2977  C   VAL B  39     -71.622  -6.423 -14.559  1.00 36.41           C
ATOM   2978  O   VAL B  39     -71.350  -7.097 -13.571  1.00 46.77           O
ATOM   2979  N   MET B  40     -70.715  -6.067 -15.456  1.00 38.25           N
ATOM   2980  CA  MET B  40     -69.266  -6.265 -15.220  1.00 37.68           C
ATOM   2981  CB  MET B  40     -68.579  -6.854 -16.433  1.00 36.35           C
ATOM   2982  CG  MET B  40     -68.793  -8.320 -16.620  1.00 37.59           C
ATOM   2983  SD  MET B  40     -68.117  -8.857 -18.201  1.00 40.12           S
ATOM   2984  CE  MET B  40     -66.383  -8.833 -17.772  1.00 46.68           C
ATOM   2985  C   MET B  40     -68.635  -4.898 -14.943  1.00 34.43           C
ATOM   2986  O   MET B  40     -68.645  -4.043 -15.818  1.00 35.31           O
ATOM   2987  N   GLY B  41     -68.081  -4.722 -13.748  1.00 32.36           N
ATOM   2988  CA  GLY B  41     -67.558  -3.451 -13.323  1.00 34.78           C
ATOM   2989  C   GLY B  41     -66.085  -3.425 -12.998  1.00 32.87           C
ATOM   2990  O   GLY B  41     -65.464  -4.456 -12.707  1.00 31.34           O
ATOM   2991  N   LYS B  42     -65.540  -2.218 -13.028  1.00 31.23           N
ATOM   2992  CA  LYS B  42     -64.211  -1.956 -12.522  1.00 26.77           C
ATOM   2993  CB  LYS B  42     -63.306  -1.429 -13.611  1.00 26.14           C
ATOM   2994  CG  LYS B  42     -62.755  -2.432 -14.587  1.00 25.00           C
ATOM   2995  CD  LYS B  42     -61.979  -3.508 -13.887  1.00 29.49           C
ATOM   2996  CE  LYS B  42     -60.737  -3.006 -13.173  1.00 33.09           C
ATOM   2997  NZ  LYS B  42     -59.991  -4.142 -12.531  1.00 37.48           N
ATOM   2998  C   LYS B  42     -64.377  -0.910 -11.449  1.00 27.54           C
ATOM   2999  O   LYS B  42     -64.786   0.211 -11.739  1.00 29.31           O
ATOM   3000  N   THR B  43     -64.030  -1.290 -10.220  1.00 28.29           N
ATOM   3001  CA  THR B  43     -64.087  -0.425  -9.060  1.00 29.58           C
ATOM   3002  CB  THR B  43     -64.858  -1.116  -7.949  1.00 31.08           C
ATOM   3003  OG1 THR B  43     -64.169  -2.309  -7.580  1.00 30.71           O
ATOM   3004  CG2 THR B  43     -66.256  -1.482  -8.416  1.00 32.43           C
ATOM   3005  C   THR B  43     -62.680  -0.082  -8.529  1.00 31.18           C
ATOM   3006  O   THR B  43     -61.739  -0.856  -8.675  1.00 35.07           O
ATOM   3007  N   GLU B  44     -62.556   1.067  -7.870  1.00 31.43           N
ATOM   3008  CA  GLU B  44     -61.228   1.641  -7.577  1.00 30.42           C
ATOM   3009  CB  GLU B  44     -61.267   3.168  -7.703  1.00 34.17           C
ATOM   3010  CG  GLU B  44     -62.214   3.916  -6.791  1.00 35.10           C
ATOM   3011  CD  GLU B  44     -62.769   5.189  -7.455  1.00 34.47           C
ATOM   3012  OE1 GLU B  44     -62.111   6.240  -7.320  1.00 33.09           O
ATOM   3013  OE2 GLU B  44     -63.881   5.158  -8.046  1.00 32.94           O
ATOM   3014  C   GLU B  44     -60.605   1.230  -6.261  1.00 29.13           C
ATOM   3015  O   GLU B  44     -59.678   1.875  -5.753  1.00 28.49           O
ATOM   3016  N   GLY B  45     -61.095   0.139  -5.703  1.00 28.69           N
ATOM   3017  CA  GLY B  45     -60.408  -0.494  -4.594  1.00 29.68           C
ATOM   3018  C   GLY B  45     -59.114  -1.105  -5.100  1.00 24.70           C
ATOM   3019  O   GLY B  45     -58.801  -0.976  -6.274  1.00 28.56           O
ATOM   3020  N   ASN B  46     -58.430  -1.865  -4.247  1.00 24.97           N
ATOM   3021  CA  ASN B  46     -57.105  -2.454  -4.588  1.00 26.75           C
ATOM   3022  CB  ASN B  46     -56.251  -2.591  -3.319  1.00 23.79           C
ATOM   3023  CG  ASN B  46     -56.758  -3.663  -2.400  1.00 24.62           C
ATOM   3024  OD1 ASN B  46     -57.502  -4.519  -2.824  1.00 30.19           O
ATOM   3025  ND2 ASN B  46     -56.323  -3.653  -1.157  1.00 24.04           N
ATOM   3026  C   ASN B  46     -57.138  -3.780  -5.393  1.00 29.35           C
ATOM   3027  O   ASN B  46     -56.102  -4.290  -5.847  1.00 29.93           O
ATOM   3028  N   GLY B  47     -58.339  -4.316  -5.605  1.00 31.35           N
ATOM   3029  CA  GLY B  47     -58.517  -5.502  -6.436  1.00 31.74           C
ATOM   3030  C   GLY B  47     -57.995  -6.785  -5.795  1.00 35.44           C
ATOM   3031  O   GLY B  47     -57.879  -7.821  -6.455  1.00 37.20           O
ATOM   3032  N   CYS B  48     -57.666  -6.727  -4.517  1.00 33.56           N
ATOM   3033  CA  CYS B  48     -57.074  -7.868  -3.841  1.00 35.89           C
ATOM   3034  CB  CYS B  48     -55.682  -7.472  -3.327  1.00 37.24           C
ATOM   3035  SG  CYS B  48     -54.553  -7.058  -4.678  1.00 38.92           S
ATOM   3036  C   CYS B  48     -58.001  -8.404  -2.743  1.00 33.35           C
ATOM   3037  O   CYS B  48     -59.206  -8.468  -2.928  1.00 36.45           O
ATOM   3038  N   VAL B  49     -57.475  -8.753  -1.584  1.00 32.37           N
ATOM   3039  CA  VAL B  49     -58.332  -9.330  -0.556  1.00 32.62           C
ATOM   3040  CB  VAL B  49     -57.500 -10.072   0.477  1.00 30.05           C
ATOM   3041  CG1 VAL B  49     -58.403 -10.702   1.519  1.00 32.58           C
ATOM   3042  CG2 VAL B  49     -56.659 -11.144  -0.197  1.00 32.57           C
ATOM   3043  C   VAL B  49     -59.276  -8.305   0.120  1.00 32.78           C
ATOM   3044  O   VAL B  49     -60.477  -8.406  -0.019  1.00 32.54           O
ATOM   3045  N   ASN B  50     -58.718  -7.319   0.829  1.00 32.76           N
ATOM   3046  CA  ASN B  50     -59.498  -6.275   1.487  1.00 32.94           C
ATOM   3047  CB  ASN B  50     -58.703  -5.673   2.634  1.00 31.07           C
ATOM   3048  CG  ASN B  50     -57.400  -5.032   2.177  1.00 35.32           C
ATOM   3049  OD1 ASN B  50     -56.784  -5.435   1.177  1.00 39.34           O
ATOM   3050  ND2 ASN B  50     -56.939  -4.075   2.941  1.00 40.08           N
ATOM   3051  C   ASN B  50     -59.951  -5.124   0.537  1.00 34.59           C
ATOM   3052  O   ASN B  50     -59.618  -3.962   0.747  1.00 39.82           O
ATOM   3053  N   ASP B  51     -60.679  -5.472  -0.508  1.00 30.70           N
ATOM   3054  CA  ASP B  51     -61.291  -4.527  -1.406  1.00 28.39           C
ATOM   3055  CB  ASP B  51     -60.805  -4.721  -2.836  1.00 25.51           C
ATOM   3056  CG  ASP B  51     -61.472  -3.771  -3.828  1.00 30.82           C
ATOM   3057  OD1 ASP B  51     -62.405  -3.049  -3.439  1.00 27.93           O
ATOM   3058  OD2 ASP B  51     -61.061  -3.754  -5.017  1.00 28.49           O
ATOM   3059  C   ASP B  51     -62.778  -4.773  -1.284  1.00 32.42           C
ATOM   3060  O   ASP B  51     -63.331  -5.784  -1.762  1.00 30.54           O
ATOM   3061  N   TYR B  52     -63.426  -3.820  -0.652  1.00 34.79           N
ATOM   3062  CA  TYR B  52     -64.856  -3.862  -0.449  1.00 32.12           C
ATOM   3063  CB  TYR B  52     -65.154  -3.503   0.988  1.00 30.18           C
ATOM   3064  CG  TYR B  52     -64.695  -4.590   1.916  1.00 31.08           C
ATOM   3065  CD1 TYR B  52     -65.440  -5.748   2.069  1.00 33.19           C
ATOM   3066  CE1 TYR B  52     -65.015  -6.765   2.909  1.00 36.87           C
ATOM   3067  CZ  TYR B  52     -63.817  -6.618   3.630  1.00 40.03           C
ATOM   3068  OH  TYR B  52     -63.406  -7.600   4.515  1.00 53.99           O
ATOM   3069  CE2 TYR B  52     -63.042  -5.487   3.476  1.00 35.50           C
ATOM   3070  CD2 TYR B  52     -63.484  -4.479   2.611  1.00 35.57           C
ATOM   3071  C   TYR B  52     -65.599  -2.934  -1.401  1.00 30.95           C
ATOM   3072  O   TYR B  52     -66.833  -2.781  -1.303  1.00 34.08           O
ATOM   3073  N   THR B  53     -64.870  -2.334  -2.337  1.00 27.56           N
ATOM   3074  CA  THR B  53     -65.500  -1.488  -3.314  1.00 29.21           C
ATOM   3075  CB  THR B  53     -64.496  -0.684  -4.140  1.00 26.50           C
ATOM   3076  OG1 THR B  53     -63.684  -1.566  -4.919  1.00 26.41           O
ATOM   3077  CG2 THR B  53     -63.633   0.170  -3.196  1.00 27.56           C
ATOM   3078  C   THR B  53     -66.334  -2.359  -4.223  1.00 30.83           C
ATOM   3079  O   THR B  53     -67.302  -1.883  -4.821  1.00 28.50           O
ATOM   3080  N   ARG B  54     -65.954  -3.629  -4.312  1.00 29.84           N
ATOM   3081  CA  ARG B  54     -66.593  -4.539  -5.189  1.00 32.24           C
ATOM   3082  CB  ARG B  54     -65.769  -5.799  -5.264  1.00 34.02           C
ATOM   3083  CG  ARG B  54     -64.380  -5.588  -5.881  1.00 35.47           C
ATOM   3084  CD  ARG B  54     -63.541  -6.870  -5.914  1.00 35.93           C
ATOM   3085  NE  ARG B  54     -63.307  -7.408  -4.560  1.00 36.07           N
ATOM   3086  CZ  ARG B  54     -62.175  -7.957  -4.134  1.00 31.90           C
ATOM   3087  NH1 ARG B  54     -61.115  -8.069  -4.932  1.00 32.43           N
ATOM   3088  NH2 ARG B  54     -62.104  -8.377  -2.886  1.00 33.21           N
ATOM   3089  C   ARG B  54     -68.010  -4.843  -4.676  1.00 35.16           C
ATOM   3090  O   ARG B  54     -68.979  -4.829  -5.422  1.00 30.33           O
ATOM   3091  N   GLU B  55     -68.103  -5.095  -3.384  1.00 37.66           N
ATOM   3092  CA  GLU B  55     -69.355  -5.418  -2.727  1.00 36.43           C
ATOM   3093  CB  GLU B  55     -69.084  -5.955  -1.330  1.00 38.10           C
ATOM   3094  CG  GLU B  55     -70.246  -6.721  -0.741  1.00 45.32           C
ATOM   3095  CD  GLU B  55     -69.987  -7.226   0.673  1.00 52.06           C
ATOM   3096  OE1 GLU B  55     -70.173  -8.445   0.908  1.00 60.61           O
ATOM   3097  OE2 GLU B  55     -69.617  -6.417   1.551  1.00 46.15           O
ATOM   3098  C   GLU B  55     -70.193  -4.154  -2.638  1.00 38.48           C
ATOM   3099  O   GLU B  55     -71.410  -4.186  -2.796  1.00 36.23           O
ATOM   3100  N   TYR B  56     -69.534  -3.031  -2.396  1.00 36.53           N
ATOM   3101  CA  TYR B  56     -70.241  -1.759  -2.307  1.00 35.16           C
ATOM   3102  CB  TYR B  56     -69.300  -0.659  -1.854  1.00 33.07           C
ATOM   3103  CG  TYR B  56     -69.909   0.728  -1.683  1.00 33.92           C
ATOM   3104  CD1 TYR B  56     -71.251   0.912  -1.374  1.00 40.20           C
ATOM   3105  CE1 TYR B  56     -71.783   2.191  -1.232  1.00 36.90           C
ATOM   3106  CZ  TYR B  56     -70.951   3.291  -1.388  1.00 36.11           C
ATOM   3107  OH  TYR B  56     -71.434   4.574  -1.242  1.00 35.14           O
ATOM   3108  CE2 TYR B  56     -69.617   3.121  -1.705  1.00 29.83           C
ATOM   3109  CD2 TYR B  56     -69.110   1.867  -1.820  1.00 30.52           C
ATOM   3110  C   TYR B  56     -70.898  -1.436  -3.643  1.00 34.82           C
ATOM   3111  O   TYR B  56     -72.073  -1.040  -3.679  1.00 37.38           O
ATOM   3112  N   ALA B  57     -70.183  -1.634  -4.740  1.00 30.21           N
ATOM   3113  CA  ALA B  57     -70.761  -1.331  -6.049  1.00 31.84           C
ATOM   3114  CB  ALA B  57     -69.729  -1.457  -7.140  1.00 37.77           C
ATOM   3115  C   ALA B  57     -71.933  -2.250  -6.320  1.00 33.62           C
ATOM   3116  O   ALA B  57     -72.982  -1.812  -6.709  1.00 36.44           O
ATOM   3117  N   THR B  58     -71.752  -3.535  -6.072  1.00 35.16           N
ATOM   3118  CA  THR B  58     -72.820  -4.516  -6.249  1.00 35.02           C
ATOM   3119  CB  THR B  58     -72.347  -5.901  -5.802  1.00 33.29           C
ATOM   3120  OG1 THR B  58     -71.264  -6.324  -6.649  1.00 34.26           O
ATOM   3121  CG2 THR B  58     -73.492  -6.938  -5.887  1.00 33.77           C
ATOM   3122  C   THR B  58     -74.051  -4.148  -5.443  1.00 37.20           C
ATOM   3123  O   THR B  58     -75.177  -4.310  -5.912  1.00 37.10           O
ATOM   3124  N   ALA B  59     -73.827  -3.674  -4.218  1.00 38.80           N
ATOM   3125  CA  ALA B  59     -74.915  -3.418  -3.290  1.00 37.26           C
ATOM   3126  CB  ALA B  59     -74.391  -3.152  -1.882  1.00 36.81           C
ATOM   3127  C   ALA B  59     -75.721  -2.221  -3.768  1.00 42.04           C
ATOM   3128  O   ALA B  59     -76.936  -2.233  -3.623  1.00 44.11           O
ATOM   3129  N   MET B  60     -75.049  -1.189  -4.291  1.00 33.43           N
ATOM   3130  CA  MET B  60     -75.749  -0.007  -4.733  1.00 35.67           C
ATOM   3131  CB  MET B  60     -74.818   1.187  -4.890  1.00 32.65           C
ATOM   3132  CG  MET B  60     -74.211   1.671  -3.591  1.00 35.69           C
ATOM   3133  SD  MET B  60     -75.413   2.176  -2.374  1.00 34.44           S
ATOM   3134  CE  MET B  60     -75.698   0.673  -1.479  1.00 37.16           C
ATOM   3135  C   MET B  60     -76.463  -0.273  -6.027  1.00 36.76           C
ATOM   3136  O   MET B  60     -77.569   0.208  -6.218  1.00 42.93           O
ATOM   3137  N   LEU B  61     -75.822  -0.986  -6.929  1.00 36.96           N
ATOM   3138  CA  LEU B  61     -76.474  -1.329  -8.189  1.00 36.33           C
ATOM   3139  CB  LEU B  61     -75.526  -2.127  -9.087  1.00 30.52           C
ATOM   3140  CG  LEU B  61     -74.391  -1.310  -9.683  1.00 34.32           C
ATOM   3141  CD1 LEU B  61     -73.319  -2.229 -10.241  1.00 39.71           C
ATOM   3142  CD2 LEU B  61     -74.855  -0.342 -10.754  1.00 33.81           C
ATOM   3143  C   LEU B  61     -77.741  -2.123  -7.905  1.00 41.27           C
ATOM   3144  O   LEU B  61     -78.781  -1.865  -8.490  1.00 35.15           O
ATOM   3145  N   ALA B  62     -77.619  -3.119  -7.018  1.00 41.77           N
ATOM   3146  CA  ALA B  62     -78.740  -3.996  -6.673  1.00 42.77           C
ATOM   3147  CB  ALA B  62     -78.266  -5.116  -5.773  1.00 46.55           C
ATOM   3148  C   ALA B  62     -79.884  -3.245  -6.002  1.00 45.06           C
ATOM   3149  O   ALA B  62     -81.038  -3.527  -6.263  1.00 46.22           O
ATOM   3150  N   ALA B  63     -79.542  -2.290  -5.136  1.00 50.64           N
ATOM   3151  CA  ALA B  63     -80.512  -1.416  -4.465  1.00 44.83           C
ATOM   3152  CB  ALA B  63     -79.832  -0.525  -3.420  1.00 35.65           C
ATOM   3153  C   ALA B  63     -81.233  -0.553  -5.476  1.00 43.55           C
ATOM   3154  O   ALA B  63     -82.468  -0.376  -5.382  1.00 37.83           O
ATOM   3155  N   CYS B  64     -80.450  -0.011  -6.412  1.00 39.34           N
ATOM   3156  CA  CYS B  64     -80.976   0.853  -7.468  1.00 41.55           C
ATOM   3157  CB  CYS B  64     -79.843   1.393  -8.310  1.00 39.77           C
ATOM   3158  SG  CYS B  64     -80.271   2.033  -9.947  1.00 43.62           S
ATOM   3159  C   CYS B  64     -81.980   0.065  -8.322  1.00 47.18           C
ATOM   3160  O   CYS B  64     -83.106   0.480  -8.513  1.00 52.06           O
ATOM   3161  N   LEU B  65     -81.572  -1.094  -8.799  1.00 52.28           N
ATOM   3162  CA  LEU B  65     -82.472  -1.943  -9.569  1.00 57.04           C
ATOM   3163  CB  LEU B  65     -81.713  -3.119 -10.182  1.00 50.56           C
ATOM   3164  CG  LEU B  65     -80.778  -2.755 -11.333  1.00 52.90           C
ATOM   3165  CD1 LEU B  65     -80.174  -4.028 -11.918  1.00 54.64           C
ATOM   3166  CD2 LEU B  65     -81.490  -1.968 -12.418  1.00 47.06           C
ATOM   3167  C   LEU B  65     -83.648  -2.452  -8.754  1.00 53.50           C
ATOM   3168  O   LEU B  65     -84.722  -2.651  -9.297  1.00 44.55           O
ATOM   3169  N   GLY B  66     -83.427  -2.647  -7.453  1.00 56.29           N
ATOM   3170  CA  GLY B  66     -84.459  -3.146  -6.553  1.00 45.92           C
ATOM   3171  C   GLY B  66     -85.604  -2.166  -6.390  1.00 38.49           C
ATOM   3172  O   GLY B  66     -86.743  -2.537  -6.363  1.00 48.94           O
ATOM   3173  N   ARG B  67     -85.281  -0.894  -6.297  1.00 47.71           N
ATOM   3174  CA  ARG B  67     -86.278   0.157  -6.286  1.00 45.31           C
ATOM   3175  CB  ARG B  67     -85.602   1.536  -6.224  1.00 49.33           C
ATOM   3176  CG  ARG B  67     -85.061   1.872  -4.830  1.00 54.95           C
ATOM   3177  CD  ARG B  67     -84.571   3.304  -4.715  1.00 58.95           C
ATOM   3178  NE  ARG B  67     -83.261   3.490  -5.355  1.00 62.86           N
ATOM   3179  CZ  ARG B  67     -82.066   3.280  -4.776  1.00 62.42           C
ATOM   3180  NH1 ARG B  67     -81.967   2.851  -3.525  1.00 61.30           N
ATOM   3181  NH2 ARG B  67     -80.951   3.490  -5.463  1.00 56.98           N
ATOM   3182  C   ARG B  67     -87.205   0.041  -7.501  1.00 47.60           C
ATOM   3183  O   ARG B  67     -88.410  -0.078  -7.351  1.00 52.53           O
ATOM   3184  N   HIS B  68     -86.634   0.043  -8.696  1.00 54.96           N
ATOM   3185  CA  HIS B  68     -87.417   0.022  -9.936  1.00 52.33           C
ATOM   3186  CB  HIS B  68     -86.510   0.186 -11.169  1.00 56.05           C
ATOM   3187  CG  HIS B  68     -85.951   1.568 -11.347  1.00 58.09           C
ATOM   3188  ND1 HIS B  68     -86.704   2.623 -11.802  1.00 70.45           N
ATOM   3189  CE1 HIS B  68     -85.956   3.707 -11.864  1.00 66.40           C
ATOM   3190  NE2 HIS B  68     -84.739   3.389 -11.473  1.00 68.91           N
ATOM   3191  CD2 HIS B  68     -84.709   2.059 -11.144  1.00 62.26           C
ATOM   3192  C   HIS B  68     -88.209  -1.247 -10.095  1.00 49.88           C
ATOM   3193  O   HIS B  68     -89.281  -1.219 -10.656  1.00 55.80           O
ATOM   3194  N   LEU B  69     -87.676  -2.369  -9.634  1.00 52.84           N
ATOM   3195  CA  LEU B  69     -88.342  -3.656  -9.816  1.00 53.62           C
ATOM   3196  CB  LEU B  69     -87.316  -4.766 -10.080  1.00 51.98           C
ATOM   3197  CG  LEU B  69     -86.384  -4.599 -11.274  1.00 52.88           C
ATOM   3198  CD1 LEU B  69     -85.505  -5.832 -11.436  1.00 55.66           C
ATOM   3199  CD2 LEU B  69     -87.157  -4.342 -12.562  1.00 63.41           C
ATOM   3200  C   LEU B  69     -89.150  -4.020  -8.593  1.00 51.92           C
ATOM   3201  O   LEU B  69     -89.756  -5.087  -8.561  1.00 44.02           O
ATOM   3202  N   GLN B  70     -89.171  -3.123  -7.605  1.00 55.81           N
ATOM   3203  CA  GLN B  70     -89.726  -3.410  -6.279  1.00 58.88           C
ATOM   3204  CB  GLN B  70     -91.236  -3.228  -6.265  1.00 63.07           C
ATOM   3205  CG  GLN B  70     -91.643  -1.763  -6.259  1.00 72.14           C
ATOM   3206  CD  GLN B  70     -93.109  -1.566  -6.616  1.00 84.23           C
ATOM   3207  OE1 GLN B  70     -93.873  -2.528  -6.740  1.00 87.50           O
ATOM   3208  NE2 GLN B  70     -93.507  -0.313  -6.783  1.00 91.86           N
ATOM   3209  C   GLN B  70     -89.334  -4.815  -5.851  1.00 59.13           C
ATOM   3210  O   GLN B  70     -90.174  -5.676  -5.644  1.00 55.00           O
ATOM   3211  N   LEU B  71     -88.026  -5.025  -5.771  1.00 61.80           N
ATOM   3212  CA  LEU B  71     -87.446  -6.255  -5.246  1.00 65.28           C
ATOM   3213  CB  LEU B  71     -86.729  -7.069  -6.335  1.00 60.23           C
ATOM   3214  CG  LEU B  71     -87.583  -7.713  -7.430  1.00 62.09           C
ATOM   3215  CD1 LEU B  71     -86.696  -8.446  -8.434  1.00 56.90           C
ATOM   3216  CD2 LEU B  71     -88.627  -8.658  -6.865  1.00 66.78           C
ATOM   3217  C   LEU B  71     -86.478  -5.903  -4.109  1.00 61.09           C
ATOM   3218  O   LEU B  71     -85.960  -4.781  -4.038  1.00 56.51           O
ATOM   3219  N   PRO B  72     -86.266  -6.854  -3.189  1.00 63.07           N
ATOM   3220  CA  PRO B  72     -85.138  -6.703  -2.287  1.00 58.02           C
ATOM   3221  CB  PRO B  72     -85.357  -7.815  -1.255  1.00 60.30           C
ATOM   3222  CG  PRO B  72     -86.760  -8.313  -1.446  1.00 57.93           C
ATOM   3223  CD  PRO B  72     -87.061  -8.064  -2.888  1.00 63.17           C
ATOM   3224  C   PRO B  72     -83.782  -6.887  -3.028  1.00 62.07           C
ATOM   3225  O   PRO B  72     -83.663  -7.715  -3.963  1.00 56.24           O
ATOM   3226  N   PRO B  73     -82.767  -6.106  -2.628  1.00 57.56           N
ATOM   3227  CA  PRO B  73     -81.447  -6.208  -3.218  1.00 51.88           C
ATOM   3228  CB  PRO B  73     -80.568  -5.451  -2.230  1.00 53.54           C
ATOM   3229  CG  PRO B  73     -81.475  -4.427  -1.648  1.00 66.00           C
ATOM   3230  CD  PRO B  73     -82.855  -4.998  -1.662  1.00 60.16           C
ATOM   3231  C   PRO B  73     -80.978  -7.646  -3.341  1.00 49.47           C
ATOM   3232  O   PRO B  73     -80.436  -8.007  -4.373  1.00 55.40           O
ATOM   3233  N  AHIS B  74     -81.165  -8.451  -2.300  0.50 47.18           N
ATOM   3234  N  BHIS B  74     -81.196  -8.456  -2.305  0.50 48.33           N
ATOM   3235  CA AHIS B  74     -80.709  -9.845  -2.322  0.50 50.14           C
ATOM   3236  CA BHIS B  74     -80.714  -9.835  -2.312  0.50 51.39           C
ATOM   3237  CB AHIS B  74     -81.014 -10.554  -0.988  0.50 54.95           C
ATOM   3238  CB BHIS B  74     -80.873 -10.521  -0.934  0.50 56.97           C
ATOM   3239  CG AHIS B  74     -80.570 -11.986  -0.942  0.50 57.56           C
ATOM   3240  CG BHIS B  74     -82.288 -10.630  -0.435  0.50 60.67           C
ATOM   3241  ND1AHIS B  74     -79.336 -12.366  -0.458  0.50 58.77           N
ATOM   3242  ND1BHIS B  74     -82.864  -9.684   0.390  0.50 58.58           N
ATOM   3243  CE1AHIS B  74     -79.215 -13.679  -0.545  0.50 49.80           C
ATOM   3244  CE1BHIS B  74     -84.093 -10.060   0.701  0.50 59.80           C
ATOM   3245  NE2AHIS B  74     -80.326 -14.166  -1.065  0.50 49.26           N
ATOM   3246  NE2BHIS B  74     -84.337 -11.217   0.107  0.50 69.86           N
ATOM   3247  CD2AHIS B  74     -81.193 -13.130  -1.319  0.50 54.61           C
ATOM   3248  CD2BHIS B  74     -83.219 -11.603  -0.597  0.50 63.23           C
ATOM   3249  C  AHIS B  74     -81.347 -10.630  -3.451  0.50 50.44           C
ATOM   3250  C  BHIS B  74     -81.359 -10.638  -3.434  0.50 51.24           C
ATOM   3251  O  AHIS B  74     -80.739 -11.560  -3.971  0.50 50.18           O
ATOM   3252  O  BHIS B  74     -80.751 -11.556  -3.968  0.50 51.40           O
ATOM   3253  N   GLU B  75     -82.569 -10.254  -3.824  1.00 54.52           N
ATOM   3254  CA  GLU B  75     -83.268 -10.918  -4.916  1.00 54.84           C
ATOM   3255  CB  GLU B  75     -84.767 -10.608  -4.890  1.00 58.39           C
ATOM   3256  CG  GLU B  75     -85.523 -11.300  -3.764  1.00 63.57           C
ATOM   3257  CD  GLU B  75     -85.426 -12.813  -3.841  1.00 72.07           C
ATOM   3258  OE1 GLU B  75     -85.670 -13.380  -4.963  1.00 70.37           O
ATOM   3259  OE2 GLU B  75     -85.118 -13.419  -2.769  1.00 67.25           O
ATOM   3260  C   GLU B  75     -82.661 -10.507  -6.235  1.00 51.27           C
ATOM   3261  O   GLU B  75     -82.507 -11.328  -7.157  1.00 50.17           O
ATOM   3262  N   VAL B  76     -82.307  -9.238  -6.326  1.00 43.73           N
ATOM   3263  CA  VAL B  76     -81.708  -8.731  -7.552  1.00 45.24           C
ATOM   3264  CB  VAL B  76     -81.499  -7.234  -7.499  1.00 43.49           C
ATOM   3265  CG1 VAL B  76     -80.907  -6.767  -8.809  1.00 40.17           C
ATOM   3266  CG2 VAL B  76     -82.809  -6.516  -7.208  1.00 44.40           C
ATOM   3267  C   VAL B  76     -80.363  -9.404  -7.842  1.00 48.55           C
ATOM   3268  O   VAL B  76     -80.058  -9.708  -8.989  1.00 49.91           O
ATOM   3269  N   GLU B  77     -79.605  -9.710  -6.794  1.00 53.32           N
ATOM   3270  CA  GLU B  77     -78.299 -10.376  -6.945  1.00 58.76           C
ATOM   3271  CB  GLU B  77     -77.502 -10.302  -5.634  1.00 62.93           C
ATOM   3272  CG  GLU B  77     -77.275  -8.868  -5.141  1.00 63.13           C
ATOM   3273  CD  GLU B  77     -76.538  -8.759  -3.808  1.00 56.22           C
ATOM   3274  OE1 GLU B  77     -75.634  -9.567  -3.561  1.00 61.77           O
ATOM   3275  OE2 GLU B  77     -76.837  -7.838  -3.030  1.00 58.68           O
ATOM   3276  C   GLU B  77     -78.420 -11.829  -7.418  1.00 56.42           C
ATOM   3277  O   GLU B  77     -77.441 -12.427  -7.854  1.00 58.64           O
ATOM   3278  N   LYS B  78     -79.625 -12.386  -7.326  1.00 51.85           N
ATOM   3279  CA  LYS B  78     -79.925 -13.717  -7.849  1.00 51.98           C
ATOM   3280  CB  LYS B  78     -81.140 -14.324  -7.112  1.00 63.41           C
ATOM   3281  CG  LYS B  78     -80.848 -14.983  -5.768  1.00 69.24           C
ATOM   3282  CD  LYS B  78     -82.034 -14.779  -4.811  1.00 79.14           C
ATOM   3283  CE  LYS B  78     -82.381 -16.002  -3.962  1.00 87.90           C
ATOM   3284  NZ  LYS B  78     -83.210 -17.023  -4.683  1.00 83.38           N
ATOM   3285  C   LYS B  78     -80.267 -13.606  -9.322  1.00 54.77           C
ATOM   3286  O   LYS B  78     -80.026 -14.521 -10.124  1.00 47.01           O
ATOM   3287  N   ARG B  79     -80.884 -12.482  -9.659  1.00 56.06           N
ATOM   3288  CA  ARG B  79     -81.466 -12.281 -10.979  1.00 52.16           C
ATOM   3289  CB  ARG B  79     -82.604 -11.258 -10.843  1.00 57.41           C
ATOM   3290  CG  ARG B  79     -83.163 -10.713 -12.146  1.00 58.31           C
ATOM   3291  CD  ARG B  79     -84.139  -9.570 -11.904  1.00 56.00           C
ATOM   3292  NE  ARG B  79     -84.821  -9.158 -13.142  1.00 66.68           N
ATOM   3293  CZ  ARG B  79     -85.866  -9.791 -13.689  1.00 65.58           C
ATOM   3294  NH1 ARG B  79     -86.389 -10.880 -13.127  1.00 60.52           N
ATOM   3295  NH2 ARG B  79     -86.393  -9.325 -14.811  1.00 62.50           N
ATOM   3296  C   ARG B  79     -80.385 -11.790 -11.938  1.00 49.07           C
ATOM   3297  O   ARG B  79     -80.391 -12.120 -13.128  1.00 56.29           O
ATOM   3298  N   VAL B  80     -79.483 -10.957 -11.412  1.00 43.70           N
ATOM   3299  CA  VAL B  80     -78.442 -10.303 -12.202  1.00 36.06           C
ATOM   3300  CB  VAL B  80     -78.550  -8.795 -12.024  1.00 38.33           C
ATOM   3301  CG1 VAL B  80     -77.499  -8.062 -12.833  1.00 50.56           C
ATOM   3302  CG2 VAL B  80     -79.936  -8.341 -12.427  1.00 40.01           C
ATOM   3303  C   VAL B  80     -77.069 -10.831 -11.786  1.00 33.35           C
ATOM   3304  O   VAL B  80     -76.786 -11.023 -10.601  1.00 39.21           O
ATOM   3305  N   ALA B  81     -76.245 -11.138 -12.767  1.00 29.24           N
ATOM   3306  CA  ALA B  81     -74.882 -11.497 -12.496  1.00 33.57           C
ATOM   3307  CB  ALA B  81     -74.323 -12.362 -13.618  1.00 35.51           C
ATOM   3308  C   ALA B  81     -74.027 -10.241 -12.346  1.00 35.31           C
ATOM   3309  O   ALA B  81     -73.675  -9.595 -13.345  1.00 32.86           O
ATOM   3310  N   PHE B  82     -73.690  -9.907 -11.102  1.00 35.54           N
ATOM   3311  CA  PHE B  82     -72.772  -8.797 -10.808  1.00 36.57           C
ATOM   3312  CB  PHE B  82     -73.164  -8.100  -9.494  1.00 36.81           C
ATOM   3313  CG  PHE B  82     -74.512  -7.419  -9.538  1.00 32.20           C
ATOM   3314  CD1 PHE B  82     -74.651  -6.176 -10.137  1.00 33.45           C
ATOM   3315  CE1 PHE B  82     -75.882  -5.537 -10.180  1.00 30.84           C
ATOM   3316  CZ  PHE B  82     -76.998  -6.156  -9.636  1.00 29.44           C
ATOM   3317  CE2 PHE B  82     -76.860  -7.397  -9.028  1.00 31.92           C
ATOM   3318  CD2 PHE B  82     -75.626  -8.017  -8.988  1.00 32.87           C
ATOM   3319  C   PHE B  82     -71.356  -9.343 -10.698  1.00 36.19           C
ATOM   3320  O   PHE B  82     -71.103 -10.169  -9.871  1.00 39.33           O
ATOM   3321  N   VAL B  83     -70.453  -8.882 -11.554  1.00 37.95           N
ATOM   3322  CA  VAL B  83     -69.060  -9.237 -11.514  1.00 32.51           C
ATOM   3323  CB  VAL B  83     -68.656  -9.995 -12.791  1.00 34.77           C
ATOM   3324  CG1 VAL B  83     -67.175 -10.293 -12.778  1.00 34.84           C
ATOM   3325  CG2 VAL B  83     -69.429 -11.290 -12.894  1.00 39.28           C
ATOM   3326  C   VAL B  83     -68.249  -7.943 -11.402  1.00 34.97           C
ATOM   3327  O   VAL B  83     -68.044  -7.243 -12.382  1.00 34.66           O
ATOM   3328  N   MET B  84     -67.781  -7.647 -10.193  1.00 36.41           N
ATOM   3329  CA  MET B  84     -67.027  -6.447  -9.908  1.00 31.17           C
ATOM   3330  CB  MET B  84     -67.559  -5.792  -8.640  1.00 31.40           C
ATOM   3331  CG  MET B  84     -69.015  -5.347  -8.743  1.00 32.49           C
ATOM   3332  SD  MET B  84     -69.284  -4.121 -10.032  1.00 38.97           S
ATOM   3333  CE  MET B  84     -70.685  -4.776 -10.897  1.00 37.23           C
ATOM   3334  C   MET B  84     -65.568  -6.798  -9.722  1.00 29.67           C
ATOM   3335  O   MET B  84     -65.210  -7.537  -8.812  1.00 33.57           O
ATOM   3336  N   SER B  85     -64.737  -6.261 -10.611  1.00 32.30           N
ATOM   3337  CA  SER B  85     -63.286  -6.416 -10.552  1.00 34.34           C
ATOM   3338  CB  SER B  85     -62.718  -6.656 -11.964  1.00 37.51           C
ATOM   3339  OG  SER B  85     -61.332  -6.973 -11.902  1.00 36.93           O
ATOM   3340  C   SER B  85     -62.662  -5.156  -9.997  1.00 35.05           C
ATOM   3341  O   SER B  85     -62.748  -4.082 -10.611  1.00 31.98           O
ATOM   3342  N   GLY B  86     -62.016  -5.283  -8.844  1.00 33.87           N
ATOM   3343  CA  GLY B  86     -61.378  -4.148  -8.200  1.00 29.33           C
ATOM   3344  C   GLY B  86     -60.052  -3.840  -8.855  1.00 32.04           C
ATOM   3345  O   GLY B  86     -59.502  -4.664  -9.576  1.00 32.21           O
ATOM   3346  N   GLY B  87     -59.508  -2.667  -8.569  1.00 33.39           N
ATOM   3347  CA  GLY B  87     -58.150  -2.341  -8.989  1.00 34.51           C
ATOM   3348  C   GLY B  87     -58.191  -1.625 -10.314  1.00 32.87           C
ATOM   3349  O   GLY B  87     -58.333  -2.241 -11.361  1.00 32.55           O
ATOM   3350  N   THR B  88     -58.102  -0.308 -10.253  1.00 29.53           N
ATOM   3351  CA  THR B  88     -58.112   0.519 -11.429  1.00 29.12           C
ATOM   3352  CB  THR B  88     -59.338   1.429 -11.463  1.00 31.28           C
ATOM   3353  OG1 THR B  88     -59.434   2.159 -10.239  1.00 28.90           O
ATOM   3354  CG2 THR B  88     -60.614   0.616 -11.668  1.00 33.22           C
ATOM   3355  C   THR B  88     -56.873   1.354 -11.382  1.00 29.93           C
ATOM   3356  O   THR B  88     -56.936   2.560 -11.196  1.00 36.37           O
ATOM   3357  N   GLU B  89     -55.730   0.710 -11.534  1.00 32.95           N
ATOM   3358  CA  GLU B  89     -54.439   1.393 -11.407  1.00 34.58           C
ATOM   3359  CB  GLU B  89     -53.358   0.381 -10.970  1.00 35.09           C
ATOM   3360  CG  GLU B  89     -53.622  -0.259  -9.600  1.00 39.11           C
ATOM   3361  CD  GLU B  89     -54.497  -1.509  -9.659  1.00 38.11           C
ATOM   3362  OE1 GLU B  89     -54.964  -1.865 -10.770  1.00 42.69           O
ATOM   3363  OE2 GLU B  89     -54.743  -2.117  -8.586  1.00 30.17           O
ATOM   3364  C   GLU B  89     -54.044   2.077 -12.734  1.00 34.75           C
ATOM   3365  O   GLU B  89     -54.540   1.723 -13.811  1.00 33.77           O
ATOM   3366  N   GLY B  90     -53.130   3.040 -12.647  1.00 34.12           N
ATOM   3367  CA  GLY B  90     -52.642   3.760 -13.810  1.00 32.18           C
ATOM   3368  C   GLY B  90     -53.763   4.583 -14.414  1.00 35.02           C
ATOM   3369  O   GLY B  90     -54.430   5.343 -13.710  1.00 28.22           O
ATOM   3370  N   VAL B  91     -54.015   4.372 -15.704  1.00 33.12           N
ATOM   3371  CA  VAL B  91     -55.065   5.123 -16.413  1.00 34.29           C
ATOM   3372  CB  VAL B  91     -54.665   5.434 -17.877  1.00 31.07           C
ATOM   3373  CG1 VAL B  91     -53.469   6.343 -17.905  1.00 33.56           C
ATOM   3374  CG2 VAL B  91     -54.346   4.188 -18.676  1.00 32.83           C
ATOM   3375  C   VAL B  91     -56.450   4.452 -16.407  1.00 35.33           C
ATOM   3376  O   VAL B  91     -57.404   4.960 -17.012  1.00 33.79           O
ATOM   3377  N   LEU B  92     -56.564   3.318 -15.723  1.00 34.60           N
ATOM   3378  CA  LEU B  92     -57.837   2.564 -15.689  1.00 32.39           C
ATOM   3379  CB  LEU B  92     -57.671   1.226 -14.964  1.00 29.05           C
ATOM   3380  CG  LEU B  92     -56.841   0.233 -15.756  1.00 30.27           C
ATOM   3381  CD1 LEU B  92     -56.424  -0.929 -14.886  1.00 32.03           C
ATOM   3382  CD2 LEU B  92     -57.594  -0.263 -16.986  1.00 34.00           C
ATOM   3383  C   LEU B  92     -58.907   3.417 -15.027  1.00 30.82           C
ATOM   3384  O   LEU B  92     -58.668   3.963 -13.968  1.00 33.99           O
ATOM   3385  N   SER B  93     -60.038   3.580 -15.706  1.00 29.89           N
ATOM   3386  CA  SER B  93     -61.074   4.489 -15.281  1.00 32.91           C
ATOM   3387  CB  SER B  93     -61.488   5.440 -16.414  1.00 33.56           C
ATOM   3388  OG  SER B  93     -62.183   6.571 -15.867  1.00 29.84           O
ATOM   3389  C   SER B  93     -62.284   3.720 -14.815  1.00 32.33           C
ATOM   3390  O   SER B  93     -62.896   2.996 -15.595  1.00 39.04           O
ATOM   3391  N   PRO B  94     -62.648   3.886 -13.552  1.00 30.40           N
ATOM   3392  CA  PRO B  94     -63.763   3.130 -12.996  1.00 33.61           C
ATOM   3393  CB  PRO B  94     -63.945   3.773 -11.595  1.00 32.92           C
ATOM   3394  CG  PRO B  94     -62.558   4.210 -11.238  1.00 31.61           C
ATOM   3395  CD  PRO B  94     -61.990   4.729 -12.532  1.00 31.54           C
ATOM   3396  C   PRO B  94     -65.059   3.227 -13.822  1.00 34.41           C
ATOM   3397  O   PRO B  94     -65.411   4.288 -14.307  1.00 36.82           O
ATOM   3398  N   HIS B  95     -65.789   2.127 -13.930  1.00 33.98           N
ATOM   3399  CA  HIS B  95     -66.955   2.099 -14.769  1.00 32.85           C
ATOM   3400  CB  HIS B  95     -66.556   2.288 -16.255  1.00 31.70           C
ATOM   3401  CG  HIS B  95     -65.883   1.099 -16.839  1.00 28.19           C
ATOM   3402  ND1 HIS B  95     -64.549   0.833 -16.635  1.00 28.32           N
ATOM   3403  CE1 HIS B  95     -64.223  -0.284 -17.260  1.00 28.33           C
ATOM   3404  NE2 HIS B  95     -65.303  -0.747 -17.868  1.00 27.90           N
ATOM   3405  CD2 HIS B  95     -66.358   0.090 -17.607  1.00 27.80           C
ATOM   3406  C   HIS B  95     -67.658   0.759 -14.649  1.00 33.96           C
ATOM   3407  O   HIS B  95     -67.099  -0.209 -14.134  1.00 32.55           O
ATOM   3408  N   HIS B  96     -68.874   0.719 -15.183  1.00 33.21           N
ATOM   3409  CA  HIS B  96     -69.644  -0.511 -15.308  1.00 32.89           C
ATOM   3410  CB  HIS B  96     -70.964  -0.370 -14.590  1.00 31.99           C
ATOM   3411  CG  HIS B  96     -70.821  -0.281 -13.116  1.00 35.36           C
ATOM   3412  ND1 HIS B  96     -71.489   0.662 -12.366  1.00 38.85           N
ATOM   3413  CE1 HIS B  96     -71.170   0.514 -11.093  1.00 38.88           C
ATOM   3414  NE2 HIS B  96     -70.308  -0.483 -10.998  1.00 38.44           N
ATOM   3415  CD2 HIS B  96     -70.080  -1.002 -12.248  1.00 32.02           C
ATOM   3416  C   HIS B  96     -69.934  -0.792 -16.759  1.00 32.49           C
ATOM   3417  O   HIS B  96     -70.187   0.137 -17.526  1.00 35.63           O
ATOM   3418  N   THR B  97     -69.898  -2.060 -17.135  1.00 30.31           N
ATOM   3419  CA  THR B  97     -70.510  -2.461 -18.372  1.00 35.14           C
ATOM   3420  CB  THR B  97     -69.594  -3.325 -19.196  1.00 42.01           C
ATOM   3421  OG1 THR B  97     -68.373  -2.622 -19.403  1.00 36.86           O
ATOM   3422  CG2 THR B  97     -70.235  -3.596 -20.548  1.00 41.08           C
ATOM   3423  C   THR B  97     -71.821  -3.180 -18.094  1.00 33.98           C
ATOM   3424  O   THR B  97     -71.848  -4.215 -17.448  1.00 39.95           O
ATOM   3425  N   VAL B  98     -72.925  -2.588 -18.553  1.00 36.99           N
ATOM   3426  CA  VAL B  98     -74.269  -3.123 -18.311  1.00 34.34           C
ATOM   3427  CB  VAL B  98     -75.281  -2.008 -18.005  1.00 33.38           C
ATOM   3428  CG1 VAL B  98     -76.700  -2.590 -17.873  1.00 32.75           C
ATOM   3429  CG2 VAL B  98     -74.911  -1.276 -16.737  1.00 31.32           C
ATOM   3430  C   VAL B  98     -74.769  -3.893 -19.522  1.00 35.50           C
ATOM   3431  O   VAL B  98     -74.800  -3.354 -20.643  1.00 37.09           O
ATOM   3432  N   PHE B  99     -75.181  -5.139 -19.279  1.00 37.41           N
ATOM   3433  CA  PHE B  99     -75.768  -6.017 -20.305  1.00 36.70           C
ATOM   3434  CB  PHE B  99     -75.074  -7.378 -20.306  1.00 35.29           C
ATOM   3435  CG  PHE B  99     -73.583  -7.317 -20.488  1.00 32.98           C
ATOM   3436  CD1 PHE B  99     -72.747  -7.064 -19.405  1.00 34.63           C
ATOM   3437  CE1 PHE B  99     -71.360  -7.035 -19.559  1.00 35.79           C
ATOM   3438  CZ  PHE B  99     -70.803  -7.262 -20.814  1.00 36.88           C
ATOM   3439  CE2 PHE B  99     -71.631  -7.544 -21.902  1.00 33.49           C
ATOM   3440  CD2 PHE B  99     -73.007  -7.579 -21.730  1.00 33.25           C
ATOM   3441  C   PHE B  99     -77.276  -6.237 -20.075  1.00 38.97           C
ATOM   3442  O   PHE B  99     -77.708  -6.678 -19.000  1.00 37.38           O
ATOM   3443  N   ALA B 100     -78.067  -5.915 -21.091  1.00 37.66           N
ATOM   3444  CA  ALA B 100     -79.497  -6.120 -21.069  1.00 33.77           C
ATOM   3445  CB  ALA B 100     -80.210  -4.802 -21.293  1.00 35.73           C
ATOM   3446  C   ALA B 100     -79.898  -7.133 -22.134  1.00 42.02           C
ATOM   3447  O   ALA B 100     -79.309  -7.194 -23.221  1.00 43.49           O
ATOM   3448  N   ARG B 101     -80.921  -7.922 -21.839  1.00 45.27           N
ATOM   3449  CA  ARG B 101     -81.351  -8.969 -22.752  1.00 50.01           C
ATOM   3450  CB  ARG B 101     -80.973 -10.319 -22.171  1.00 48.86           C
ATOM   3451  CG  ARG B 101     -81.334 -11.491 -23.048  1.00 45.68           C
ATOM   3452  CD  ARG B 101     -80.552 -12.733 -22.632  1.00 49.35           C
ATOM   3453  NE  ARG B 101     -81.045 -13.326 -21.389  1.00 49.20           N
ATOM   3454  CZ  ARG B 101     -80.527 -14.420 -20.844  1.00 46.98           C
ATOM   3455  NH1 ARG B 101     -79.502 -15.028 -21.426  1.00 48.01           N
ATOM   3456  NH2 ARG B 101     -81.044 -14.930 -19.735  1.00 49.03           N
ATOM   3457  C   ARG B 101     -82.844  -8.884 -22.931  1.00 53.30           C
ATOM   3458  O   ARG B 101     -83.582  -8.859 -21.953  1.00 49.29           O
ATOM   3459  N   ARG B 102     -83.273  -8.803 -24.183  1.00 57.59           N
ATOM   3460  CA  ARG B 102     -84.689  -8.777 -24.524  1.00 60.62           C
ATOM   3461  CB  ARG B 102     -85.043  -7.451 -25.190  1.00 61.24           C
ATOM   3462  CG  ARG B 102     -85.039  -6.295 -24.218  1.00 70.62           C
ATOM   3463  CD  ARG B 102     -85.382  -5.003 -24.950  1.00 73.07           C
ATOM   3464  NE  ARG B 102     -84.454  -4.696 -26.031  1.00 75.21           N
ATOM   3465  CZ  ARG B 102     -84.565  -3.632 -26.816  1.00 77.78           C
ATOM   3466  NH1 ARG B 102     -85.556  -2.755 -26.647  1.00 80.41           N
ATOM   3467  NH2 ARG B 102     -83.678  -3.434 -27.766  1.00 81.07           N
ATOM   3468  C   ARG B 102     -84.969  -9.879 -25.503  1.00 58.52           C
ATOM   3469  O   ARG B 102     -84.080 -10.286 -26.227  1.00 58.60           O
ATOM   3470  N   PRO B 103     -86.224 -10.340 -25.586  1.00 73.12           N
ATOM   3471  CA  PRO B 103     -86.519 -11.317 -26.655  1.00 69.49           C
ATOM   3472  CB  PRO B 103     -87.999 -11.637 -26.468  1.00 78.67           C
ATOM   3473  CG  PRO B 103     -88.536 -10.621 -25.508  1.00 79.22           C
ATOM   3474  CD  PRO B 103     -87.390 -10.042 -24.743  1.00 73.47           C
ATOM   3475  C   PRO B 103     -86.296 -10.697 -28.024  1.00 63.54           C
ATOM   3476  O   PRO B 103     -86.490  -9.483 -28.181  1.00 73.94           O
ATOM   3477  N   ALA B 104     -85.919 -11.530 -28.985  1.00 69.96           N
ATOM   3478  CA  ALA B 104     -85.610 -11.110 -30.357  1.00 85.65           C
ATOM   3479  CB  ALA B 104     -85.123 -12.316 -31.159  1.00 85.55           C
ATOM   3480  C   ALA B 104     -86.797 -10.455 -31.113  1.00 89.82           C
ATOM   3481  O   ALA B 104     -87.944 -10.549 -30.678  1.00 82.21           O
ATOM   3482  N   ASP B 105     -86.504  -9.845 -32.270  1.00115.07           N
ATOM   3483  CA  ASP B 105     -87.502  -9.245 -33.196  1.00116.30           C
ATOM   3484  CB  ASP B 105     -86.908  -7.998 -33.868  1.00108.11           C
ATOM   3485  CG  ASP B 105     -86.325  -6.998 -32.868  1.00105.59           C
ATOM   3486  OD1 ASP B 105     -86.252  -7.293 -31.661  1.00111.70           O
ATOM   3487  OD2 ASP B 105     -85.922  -5.903 -33.294  1.00 98.50           O
ATOM   3488  C   ASP B 105     -87.966 -10.231 -34.287  1.00117.84           C
ATOM   3489  O   ASP B 105     -87.436 -11.335 -34.373  1.00113.23           O
ATOM   3490  N   ALA B 106     -88.917  -9.830 -35.136  1.00118.26           N
ATOM   3491  CA  ALA B 106     -89.512 -10.750 -36.124  1.00127.36           C
ATOM   3492  CB  ALA B 106     -91.001 -10.458 -36.254  1.00132.41           C
ATOM   3493  C   ALA B 106     -88.827 -10.709 -37.519  1.00131.26           C
ATOM   3494  O   ALA B 106     -89.498 -10.672 -38.560  1.00127.64           O
ATOM   3495  N   HIS B 107     -87.492 -10.730 -37.528  1.00139.80           N
ATOM   3496  CA  HIS B 107     -86.679 -10.644 -38.763  1.00133.22           C
ATOM   3497  CB  HIS B 107     -86.903  -9.304 -39.509  1.00130.47           C
ATOM   3498  CG  HIS B 107     -86.737  -8.085 -38.645  1.00143.24           C
ATOM   3499  ND1 HIS B 107     -85.549  -7.387 -38.552  1.00135.62           N
ATOM   3500  CE1 HIS B 107     -85.701  -6.370 -37.723  1.00130.37           C
ATOM   3501  NE2 HIS B 107     -86.942  -6.384 -37.270  1.00130.51           N
ATOM   3502  CD2 HIS B 107     -87.612  -7.443 -37.832  1.00139.83           C
ATOM   3503  C   HIS B 107     -85.178 -10.815 -38.442  1.00127.58           C
ATOM   3504  O   HIS B 107     -84.602 -10.008 -37.707  1.00117.03           O
ATOM   3505  N   ALA B 108     -84.553 -11.862 -38.993  1.00115.22           N
ATOM   3506  CA  ALA B 108     -83.173 -12.220 -38.658  1.00 93.55           C
ATOM   3507  CB  ALA B 108     -82.982 -13.732 -38.767  1.00 79.12           C
ATOM   3508  C   ALA B 108     -82.115 -11.464 -39.498  1.00 91.57           C
ATOM   3509  O   ALA B 108     -82.148 -11.527 -40.727  1.00 96.76           O
ATOM   3510  N   PRO B 109     -81.175 -10.736 -38.836  1.00 94.05           N
ATOM   3511  CA  PRO B 109     -80.062 -10.040 -39.524  1.00 83.44           C
ATOM   3512  CB  PRO B 109     -79.323  -9.317 -38.383  1.00 88.54           C
ATOM   3513  CG  PRO B 109     -80.341  -9.179 -37.310  1.00 90.94           C
ATOM   3514  CD  PRO B 109     -81.217 -10.388 -37.401  1.00101.05           C
ATOM   3515  C   PRO B 109     -79.105 -10.952 -40.295  1.00 73.49           C
ATOM   3516  O   PRO B 109     -79.137 -12.181 -40.169  1.00 60.50           O
ATOM   3517  N   ALA B 110     -78.246 -10.330 -41.090  1.00 78.21           N
ATOM   3518  CA  ALA B 110     -77.452 -11.067 -42.086  1.00 83.49           C
ATOM   3519  CB  ALA B 110     -76.647 -10.091 -42.949  1.00 88.92           C
ATOM   3520  C   ALA B 110     -76.535 -12.141 -41.478  1.00 73.95           C
ATOM   3521  O   ALA B 110     -76.401 -13.221 -42.049  1.00 69.85           O
ATOM   3522  N   GLY B 111     -75.902 -11.830 -40.343  1.00 64.47           N
ATOM   3523  CA  GLY B 111     -74.962 -12.747 -39.672  1.00 64.59           C
ATOM   3524  C   GLY B 111     -75.272 -13.034 -38.202  1.00 60.62           C
ATOM   3525  O   GLY B 111     -76.286 -12.591 -37.665  1.00 52.12           O
ATOM   3526  N   LYS B 112     -74.399 -13.798 -37.548  1.00 55.71           N
ATOM   3527  CA  LYS B 112     -74.540 -14.079 -36.113  1.00 57.31           C
ATOM   3528  CB  LYS B 112     -73.530 -15.130 -35.649  1.00 62.57           C
ATOM   3529  CG  LYS B 112     -73.381 -16.327 -36.562  1.00 65.22           C
ATOM   3530  CD  LYS B 112     -72.475 -17.384 -35.948  1.00 72.76           C
ATOM   3531  CE  LYS B 112     -72.060 -18.427 -36.999  1.00 79.23           C
ATOM   3532  NZ  LYS B 112     -71.843 -19.805 -36.462  1.00 73.75           N
ATOM   3533  C   LYS B 112     -74.299 -12.775 -35.346  1.00 55.18           C
ATOM   3534  O   LYS B 112     -73.539 -11.925 -35.777  1.00 52.09           O
ATOM   3535  N   ARG B 113     -74.945 -12.626 -34.201  1.00 52.91           N
ATOM   3536  CA  ARG B 113     -74.773 -11.427 -33.402  1.00 47.56           C
ATOM   3537  CB  ARG B 113     -75.983 -10.517 -33.559  1.00 47.90           C
ATOM   3538  CG  ARG B 113     -76.217 -10.009 -34.963  1.00 52.27           C
ATOM   3539  CD  ARG B 113     -75.085  -9.139 -35.468  1.00 57.21           C
ATOM   3540  NE  ARG B 113     -75.628  -7.962 -36.153  1.00 62.97           N
ATOM   3541  CZ  ARG B 113     -75.807  -7.873 -37.464  1.00 65.06           C
ATOM   3542  NH1 ARG B 113     -75.483  -8.890 -38.260  1.00 81.21           N
ATOM   3543  NH2 ARG B 113     -76.307  -6.767 -37.974  1.00 57.66           N
ATOM   3544  C   ARG B 113     -74.548 -11.767 -31.935  1.00 40.85           C
ATOM   3545  O   ARG B 113     -74.701 -12.904 -31.515  1.00 42.85           O
ATOM   3546  N   LEU B 114     -74.177 -10.752 -31.172  1.00 42.40           N
ATOM   3547  CA  LEU B 114     -73.836 -10.882 -29.754  1.00 41.32           C
ATOM   3548  CB  LEU B 114     -73.542  -9.510 -29.141  1.00 41.29           C
ATOM   3549  CG  LEU B 114     -72.999  -9.569 -27.704  1.00 42.12           C
ATOM   3550  CD1 LEU B 114     -71.522  -9.831 -27.700  1.00 40.79           C
ATOM   3551  CD2 LEU B 114     -73.272  -8.267 -26.961  1.00 49.18           C
ATOM   3552  C   LEU B 114     -74.949 -11.509 -28.934  1.00 41.15           C
ATOM   3553  O   LEU B 114     -76.076 -11.003 -28.879  1.00 35.45           O
ATOM   3554  N   THR B 115     -74.595 -12.584 -28.257  1.00 36.51           N
ATOM   3555  CA  THR B 115     -75.467 -13.151 -27.268  1.00 38.92           C
ATOM   3556  CB  THR B 115     -76.103 -14.475 -27.753  1.00 37.45           C
ATOM   3557  OG1 THR B 115     -77.137 -14.883 -26.837  1.00 33.81           O
ATOM   3558  CG2 THR B 115     -75.071 -15.552 -27.888  1.00 38.73           C
ATOM   3559  C   THR B 115     -74.722 -13.335 -25.960  1.00 36.57           C
ATOM   3560  O   THR B 115     -73.491 -13.372 -25.919  1.00 36.07           O
ATOM   3561  N   LEU B 116     -75.496 -13.503 -24.903  1.00 37.22           N
ATOM   3562  CA  LEU B 116     -74.968 -13.584 -23.552  1.00 43.06           C
ATOM   3563  CB  LEU B 116     -74.984 -12.191 -22.967  1.00 45.01           C
ATOM   3564  CG  LEU B 116     -74.587 -11.979 -21.536  1.00 50.96           C
ATOM   3565  CD1 LEU B 116     -73.908 -10.640 -21.419  1.00 59.70           C
ATOM   3566  CD2 LEU B 116     -75.799 -11.993 -20.630  1.00 62.20           C
ATOM   3567  C   LEU B 116     -75.830 -14.545 -22.719  1.00 43.15           C
ATOM   3568  O   LEU B 116     -77.042 -14.547 -22.839  1.00 40.84           O
ATOM   3569  N   GLY B 117     -75.186 -15.340 -21.868  1.00 38.72           N
ATOM   3570  CA  GLY B 117     -75.860 -16.224 -20.949  1.00 32.77           C
ATOM   3571  C   GLY B 117     -75.173 -16.181 -19.614  1.00 36.53           C
ATOM   3572  O   GLY B 117     -73.971 -15.886 -19.549  1.00 35.13           O
ATOM   3573  N   ILE B 118     -75.932 -16.446 -18.540  1.00 36.51           N
ATOM   3574  CA  ILE B 118     -75.376 -16.432 -17.181  1.00 35.67           C
ATOM   3575  CB  ILE B 118     -75.856 -15.230 -16.347  1.00 35.34           C
ATOM   3576  CG1 ILE B 118     -77.319 -15.353 -15.970  1.00 39.92           C
ATOM   3577  CD1 ILE B 118     -77.807 -14.299 -14.994  1.00 44.54           C
ATOM   3578  CG2 ILE B 118     -75.641 -13.961 -17.129  1.00 39.88           C
ATOM   3579  C   ILE B 118     -75.658 -17.725 -16.438  1.00 37.11           C
ATOM   3580  O   ILE B 118     -76.591 -18.457 -16.779  1.00 39.43           O
ATOM   3581  N   ALA B 119     -74.819 -18.018 -15.446  1.00 34.08           N
ATOM   3582  CA  ALA B 119     -75.039 -19.159 -14.562  1.00 34.78           C
ATOM   3583  CB  ALA B 119     -74.570 -20.430 -15.239  1.00 34.21           C
ATOM   3584  C   ALA B 119     -74.313 -18.957 -13.239  1.00 36.27           C
ATOM   3585  O   ALA B 119     -73.455 -18.093 -13.132  1.00 38.51           O
ATOM   3586  N   PHE B 120     -74.680 -19.737 -12.234  1.00 40.22           N
ATOM   3587  CA  PHE B 120     -74.063 -19.657 -10.903  1.00 40.78           C
ATOM   3588  CB  PHE B 120     -75.048 -19.051  -9.891  1.00 41.32           C
ATOM   3589  CG  PHE B 120     -75.518 -17.680 -10.259  1.00 41.17           C
ATOM   3590  CD1 PHE B 120     -76.586 -17.508 -11.115  1.00 45.76           C
ATOM   3591  CE1 PHE B 120     -77.012 -16.234 -11.463  1.00 45.20           C
ATOM   3592  CZ  PHE B 120     -76.335 -15.136 -10.987  1.00 44.14           C
ATOM   3593  CE2 PHE B 120     -75.248 -15.295 -10.149  1.00 45.28           C
ATOM   3594  CD2 PHE B 120     -74.850 -16.559  -9.783  1.00 44.44           C
ATOM   3595  C   PHE B 120     -73.759 -21.054 -10.449  1.00 42.32           C
ATOM   3596  O   PHE B 120     -74.482 -21.977 -10.810  1.00 44.88           O
ATOM   3597  N   THR B 121     -72.715 -21.211  -9.645  1.00 43.89           N
ATOM   3598  CA  THR B 121     -72.519 -22.453  -8.907  1.00 34.14           C
ATOM   3599  CB  THR B 121     -71.056 -22.857  -8.835  1.00 31.49           C
ATOM   3600  OG1 THR B 121     -70.379 -22.070  -7.845  1.00 34.61           O
ATOM   3601  CG2 THR B 121     -70.418 -22.712 -10.158  1.00 33.55           C
ATOM   3602  C   THR B 121     -73.014 -22.300  -7.485  1.00 31.52           C
ATOM   3603  O   THR B 121     -73.398 -21.235  -7.067  1.00 35.39           O
ATOM   3604  N   ARG B 122     -73.006 -23.400  -6.759  1.00 35.54           N
ATOM   3605  CA  ARG B 122     -73.213 -23.392  -5.330  1.00 33.05           C
ATOM   3606  CB  ARG B 122     -73.355 -24.833  -4.813  1.00 35.76           C
ATOM   3607  CG  ARG B 122     -72.140 -25.725  -5.068  1.00 38.73           C
ATOM   3608  CD  ARG B 122     -72.146 -26.989  -4.210  1.00 38.63           C
ATOM   3609  NE  ARG B 122     -70.999 -27.839  -4.532  1.00 37.66           N
ATOM   3610  CZ  ARG B 122     -69.842 -27.891  -3.876  1.00 37.35           C
ATOM   3611  NH1 ARG B 122     -69.600 -27.114  -2.830  1.00 34.19           N
ATOM   3612  NH2 ARG B 122     -68.901 -28.728  -4.297  1.00 37.99           N
ATOM   3613  C   ARG B 122     -72.060 -22.700  -4.623  1.00 30.55           C
ATOM   3614  O   ARG B 122     -70.999 -22.480  -5.192  1.00 29.62           O
ATOM   3615  N   ASP B 123     -72.296 -22.375  -3.362  1.00 34.88           N
ATOM   3616  CA  ASP B 123     -71.271 -21.910  -2.471  1.00 34.80           C
ATOM   3617  CB  ASP B 123     -71.874 -21.518  -1.138  1.00 36.22           C
ATOM   3618  CG  ASP B 123     -72.588 -20.153  -1.172  1.00 41.89           C
ATOM   3619  OD1 ASP B 123     -72.575 -19.399  -2.192  1.00 44.35           O
ATOM   3620  OD2 ASP B 123     -73.170 -19.819  -0.131  1.00 45.78           O
ATOM   3621  C   ASP B 123     -70.258 -23.024  -2.274  1.00 41.40           C
ATOM   3622  O   ASP B 123     -70.644 -24.196  -2.238  1.00 36.86           O
ATOM   3623  N   PHE B 124     -68.972 -22.646  -2.225  1.00 36.64           N
ATOM   3624  CA  PHE B 124     -67.869 -23.574  -1.979  1.00 36.50           C
ATOM   3625  CB  PHE B 124     -66.604 -23.253  -2.822  1.00 30.96           C
ATOM   3626  CG  PHE B 124     -66.829 -23.367  -4.276  1.00 33.02           C
ATOM   3627  CD1 PHE B 124     -67.033 -24.606  -4.858  1.00 33.00           C
ATOM   3628  CE1 PHE B 124     -67.347 -24.715  -6.203  1.00 32.56           C
ATOM   3629  CZ  PHE B 124     -67.465 -23.582  -6.982  1.00 35.54           C
ATOM   3630  CE2 PHE B 124     -67.258 -22.325  -6.417  1.00 35.62           C
ATOM   3631  CD2 PHE B 124     -66.941 -22.223  -5.066  1.00 34.75           C
ATOM   3632  C   PHE B 124     -67.494 -23.566  -0.523  1.00 35.39           C
ATOM   3633  O   PHE B 124     -67.637 -22.575   0.168  1.00 41.81           O
ATOM   3634  N   LEU B 125     -66.999 -24.692  -0.058  1.00 41.66           N
ATOM   3635  CA  LEU B 125     -66.420 -24.763   1.256  1.00 41.72           C
ATOM   3636  CB  LEU B 125     -66.326 -26.214   1.744  1.00 39.99           C
ATOM   3637  CG  LEU B 125     -67.676 -26.917   1.956  1.00 50.08           C
ATOM   3638  CD1 LEU B 125     -67.514 -28.435   1.932  1.00 47.98           C
ATOM   3639  CD2 LEU B 125     -68.341 -26.449   3.248  1.00 50.01           C
ATOM   3640  C   LEU B 125     -65.045 -24.152   1.112  1.00 39.91           C
ATOM   3641  O   LEU B 125     -64.443 -24.231   0.028  1.00 38.27           O
ATOM   3642  N   PRO B 126     -64.539 -23.541   2.191  1.00 38.20           N
ATOM   3643  CA  PRO B 126     -63.188 -23.023   2.183  1.00 40.14           C
ATOM   3644  CB  PRO B 126     -62.908 -22.800   3.657  1.00 42.26           C
ATOM   3645  CG  PRO B 126     -64.223 -22.435   4.227  1.00 46.37           C
ATOM   3646  CD  PRO B 126     -65.247 -23.210   3.441  1.00 40.28           C
ATOM   3647  C   PRO B 126     -62.173 -23.986   1.592  1.00 38.28           C
ATOM   3648  O   PRO B 126     -61.406 -23.609   0.693  1.00 43.76           O
ATOM   3649  N   GLU B 127     -62.214 -25.233   2.044  1.00 39.62           N
ATOM   3650  CA  GLU B 127     -61.287 -26.293   1.575  1.00 41.25           C
ATOM   3651  CB  GLU B 127     -61.347 -27.536   2.481  1.00 44.86           C
ATOM   3652  CG  GLU B 127     -62.721 -28.182   2.631  1.00 45.84           C
ATOM   3653  CD  GLU B 127     -63.478 -27.661   3.836  1.00 46.76           C
ATOM   3654  OE1 GLU B 127     -63.407 -26.433   4.088  1.00 53.83           O
ATOM   3655  OE2 GLU B 127     -64.157 -28.459   4.529  1.00 49.10           O
ATOM   3656  C   GLU B 127     -61.472 -26.755   0.119  1.00 37.07           C
ATOM   3657  O   GLU B 127     -60.672 -27.514  -0.355  1.00 36.26           O
ATOM   3658  N   GLU B 128     -62.504 -26.277  -0.569  1.00 38.09           N
ATOM   3659  CA  GLU B 128     -62.741 -26.567  -1.968  1.00 36.72           C
ATOM   3660  CB  GLU B 128     -64.243 -26.653  -2.212  1.00 45.36           C
ATOM   3661  CG  GLU B 128     -64.939 -27.813  -1.526  1.00 44.82           C
ATOM   3662  CD  GLU B 128     -66.399 -27.915  -1.913  1.00 47.99           C
ATOM   3663  OE1 GLU B 128     -67.124 -26.886  -1.877  1.00 43.04           O
ATOM   3664  OE2 GLU B 128     -66.824 -29.043  -2.256  1.00 48.32           O
ATOM   3665  C   GLU B 128     -62.206 -25.508  -2.915  1.00 40.39           C
ATOM   3666  O   GLU B 128     -62.165 -25.704  -4.127  1.00 42.81           O
ATOM   3667  N   ILE B 129     -61.828 -24.354  -2.389  1.00 47.52           N
ATOM   3668  CA  ILE B 129     -61.324 -23.291  -3.247  1.00 41.16           C
ATOM   3669  CB  ILE B 129     -61.304 -21.933  -2.507  1.00 41.44           C
ATOM   3670  CG1 ILE B 129     -62.746 -21.440  -2.305  1.00 44.74           C
ATOM   3671  CD1 ILE B 129     -62.866 -20.400  -1.200  1.00 51.37           C
ATOM   3672  CG2 ILE B 129     -60.549 -20.845  -3.271  1.00 38.06           C
ATOM   3673  C   ILE B 129     -59.965 -23.696  -3.800  1.00 37.22           C
ATOM   3674  O   ILE B 129     -59.096 -24.136  -3.081  1.00 35.45           O
ATOM   3675  N   GLY B 130     -59.809 -23.540  -5.102  1.00 39.11           N
ATOM   3676  CA  GLY B 130     -58.552 -23.828  -5.776  1.00 41.29           C
ATOM   3677  C   GLY B 130     -58.411 -25.283  -6.144  1.00 36.45           C
ATOM   3678  O   GLY B 130     -57.415 -25.692  -6.707  1.00 40.36           O
ATOM   3679  N   ARG B 131     -59.425 -26.070  -5.830  1.00 40.57           N
ATOM   3680  CA  ARG B 131     -59.361 -27.503  -6.021  1.00 39.31           C
ATOM   3681  CB  ARG B 131     -59.417 -28.185  -4.658  1.00 41.73           C
ATOM   3682  CG  ARG B 131     -58.122 -28.057  -3.884  1.00 36.78           C
ATOM   3683  CD  ARG B 131     -58.324 -28.619  -2.514  1.00 34.06           C
ATOM   3684  NE  ARG B 131     -57.081 -28.601  -1.757  1.00 38.76           N
ATOM   3685  CZ  ARG B 131     -57.000 -28.444  -0.443  1.00 32.22           C
ATOM   3686  NH1 ARG B 131     -58.079 -28.195   0.264  1.00 31.53           N
ATOM   3687  NH2 ARG B 131     -55.819 -28.440   0.146  1.00 36.67           N
ATOM   3688  C   ARG B 131     -60.444 -28.034  -6.962  1.00 42.88           C
ATOM   3689  O   ARG B 131     -61.178 -27.273  -7.595  1.00 40.13           O
ATOM   3690  N   HIS B 132     -60.514 -29.362  -7.051  1.00 41.47           N
ATOM   3691  CA  HIS B 132     -61.341 -30.077  -8.022  1.00 37.01           C
ATOM   3692  CB  HIS B 132     -61.199 -31.601  -7.755  1.00 45.30           C
ATOM   3693  CG  HIS B 132     -61.934 -32.477  -8.724  1.00 47.47           C
ATOM   3694  ND1 HIS B 132     -61.507 -32.673 -10.030  1.00 45.33           N
ATOM   3695  CE1 HIS B 132     -62.367 -33.469 -10.646  1.00 46.19           C
ATOM   3696  NE2 HIS B 132     -63.319 -33.810  -9.784  1.00 45.61           N
ATOM   3697  CD2 HIS B 132     -63.065 -33.217  -8.571  1.00 41.00           C
ATOM   3698  C   HIS B 132     -62.811 -29.671  -8.012  1.00 37.15           C
ATOM   3699  O   HIS B 132     -63.441 -29.502  -9.061  1.00 41.62           O
ATOM   3700  N   ALA B 133     -63.391 -29.554  -6.833  1.00 34.76           N
ATOM   3701  CA  ALA B 133     -64.782 -29.209  -6.780  1.00 33.36           C
ATOM   3702  CB  ALA B 133     -65.267 -29.172  -5.348  1.00 30.94           C
ATOM   3703  C   ALA B 133     -65.054 -27.860  -7.497  1.00 37.79           C
ATOM   3704  O   ALA B 133     -66.011 -27.749  -8.269  1.00 39.09           O
ATOM   3705  N   GLN B 134     -64.201 -26.869  -7.256  1.00 33.67           N
ATOM   3706  CA  GLN B 134     -64.352 -25.575  -7.909  1.00 34.02           C
ATOM   3707  CB  GLN B 134     -63.371 -24.535  -7.350  1.00 30.56           C
ATOM   3708  CG  GLN B 134     -63.636 -23.120  -7.853  1.00 36.39           C
ATOM   3709  CD  GLN B 134     -62.841 -22.009  -7.111  1.00 35.10           C
ATOM   3710  OE1 GLN B 134     -61.791 -22.238  -6.538  1.00 36.66           O
ATOM   3711  NE2 GLN B 134     -63.320 -20.796  -7.199  1.00 38.56           N
ATOM   3712  C   GLN B 134     -64.197 -25.724  -9.431  1.00 33.18           C
ATOM   3713  O   GLN B 134     -64.953 -25.158 -10.182  1.00 35.01           O
ATOM   3714  N   ILE B 135     -63.243 -26.520  -9.879  1.00 34.56           N
ATOM   3715  CA  ILE B 135     -63.084 -26.791 -11.312  1.00 36.93           C
ATOM   3716  CB  ILE B 135     -61.905 -27.755 -11.591  1.00 38.62           C
ATOM   3717  CG1 ILE B 135     -60.566 -27.098 -11.194  1.00 34.49           C
ATOM   3718  CD1 ILE B 135     -59.380 -28.032 -11.213  1.00 35.17           C
ATOM   3719  CG2 ILE B 135     -61.870 -28.171 -13.067  1.00 39.95           C
ATOM   3720  C   ILE B 135     -64.367 -27.366 -11.908  1.00 37.56           C
ATOM   3721  O   ILE B 135     -64.912 -26.820 -12.876  1.00 38.41           O
ATOM   3722  N   THR B 136     -64.837 -28.460 -11.324  1.00 40.36           N
ATOM   3723  CA  THR B 136     -65.988 -29.202 -11.874  1.00 41.00           C
ATOM   3724  CB  THR B 136     -66.151 -30.654 -11.298  1.00 40.55           C
ATOM   3725  OG1 THR B 136     -66.346 -30.617  -9.878  1.00 47.54           O
ATOM   3726  CG2 THR B 136     -64.919 -31.503 -11.629  1.00 40.15           C
ATOM   3727  C   THR B 136     -67.285 -28.420 -11.770  1.00 34.72           C
ATOM   3728  O   THR B 136     -68.016 -28.384 -12.723  1.00 40.66           O
ATOM   3729  N   GLU B 137     -67.575 -27.784 -10.640  1.00 34.99           N
ATOM   3730  CA  GLU B 137     -68.769 -26.920 -10.585  1.00 36.17           C
ATOM   3731  CB  GLU B 137     -68.944 -26.308  -9.220  1.00 36.08           C
ATOM   3732  CG  GLU B 137     -69.271 -27.310  -8.137  1.00 44.03           C
ATOM   3733  CD  GLU B 137     -70.569 -28.050  -8.323  1.00 39.57           C
ATOM   3734  OE1 GLU B 137     -71.580 -27.445  -8.722  1.00 48.87           O
ATOM   3735  OE2 GLU B 137     -70.567 -29.251  -8.050  1.00 50.68           O
ATOM   3736  C   GLU B 137     -68.718 -25.786 -11.616  1.00 33.66           C
ATOM   3737  O   GLU B 137     -69.716 -25.470 -12.239  1.00 35.44           O
ATOM   3738  N   THR B 138     -67.541 -25.205 -11.828  1.00 32.88           N
ATOM   3739  CA  THR B 138     -67.402 -24.147 -12.808  1.00 36.69           C
ATOM   3740  CB  THR B 138     -66.001 -23.501 -12.773  1.00 37.71           C
ATOM   3741  OG1 THR B 138     -65.747 -22.947 -11.479  1.00 33.10           O
ATOM   3742  CG2 THR B 138     -65.894 -22.365 -13.837  1.00 41.92           C
ATOM   3743  C   THR B 138     -67.705 -24.654 -14.206  1.00 38.75           C
ATOM   3744  O   THR B 138     -68.455 -24.014 -14.949  1.00 38.52           O
ATOM   3745  N   ALA B 139     -67.093 -25.780 -14.577  1.00 38.14           N
ATOM   3746  CA  ALA B 139     -67.329 -26.403 -15.891  1.00 40.89           C
ATOM   3747  CB  ALA B 139     -66.684 -27.784 -15.963  1.00 44.85           C
ATOM   3748  C   ALA B 139     -68.810 -26.534 -16.136  1.00 38.15           C
ATOM   3749  O   ALA B 139     -69.317 -26.112 -17.185  1.00 39.25           O
ATOM   3750  N   GLY B 140     -69.513 -27.090 -15.156  1.00 32.51           N
ATOM   3751  CA  GLY B 140     -70.970 -27.200 -15.240  1.00 35.75           C
ATOM   3752  C   GLY B 140     -71.671 -25.901 -15.540  1.00 35.80           C
ATOM   3753  O   GLY B 140     -72.475 -25.815 -16.478  1.00 36.17           O
ATOM   3754  N   ALA B 141     -71.355 -24.880 -14.742  1.00 38.52           N
ATOM   3755  CA  ALA B 141     -71.965 -23.550 -14.891  1.00 41.02           C
ATOM   3756  CB  ALA B 141     -71.475 -22.629 -13.779  1.00 42.72           C
ATOM   3757  C   ALA B 141     -71.673 -22.918 -16.270  1.00 36.17           C
ATOM   3758  O   ALA B 141     -72.512 -22.226 -16.838  1.00 33.02           O
ATOM   3759  N   VAL B 142     -70.481 -23.163 -16.799  1.00 33.34           N
ATOM   3760  CA  VAL B 142     -70.106 -22.612 -18.117  1.00 36.45           C
ATOM   3761  CB  VAL B 142     -68.650 -22.938 -18.454  1.00 35.69           C
ATOM   3762  CG1 VAL B 142     -68.350 -22.589 -19.897  1.00 40.39           C
ATOM   3763  CG2 VAL B 142     -67.722 -22.172 -17.523  1.00 33.84           C
ATOM   3764  C   VAL B 142     -71.016 -23.161 -19.205  1.00 37.29           C
ATOM   3765  O   VAL B 142     -71.546 -22.421 -20.008  1.00 35.81           O
ATOM   3766  N   LYS B 143     -71.209 -24.482 -19.200  1.00 44.58           N
ATOM   3767  CA  LYS B 143     -72.144 -25.151 -20.103  1.00 40.57           C
ATOM   3768  CB  LYS B 143     -72.102 -26.667 -19.901  1.00 44.52           C
ATOM   3769  CG  LYS B 143     -70.836 -27.384 -20.422  1.00 51.69           C
ATOM   3770  CD  LYS B 143     -70.512 -27.132 -21.900  1.00 51.82           C
ATOM   3771  CE  LYS B 143     -71.137 -28.155 -22.832  1.00 61.01           C
ATOM   3772  NZ  LYS B 143     -70.780 -27.851 -24.247  1.00 62.87           N
ATOM   3773  C   LYS B 143     -73.574 -24.609 -19.939  1.00 40.47           C
ATOM   3774  O   LYS B 143     -74.232 -24.352 -20.937  1.00 38.80           O
ATOM   3775  N   ARG B 144     -74.069 -24.426 -18.707  1.00 37.32           N
ATOM   3776  CA  ARG B 144     -75.441 -23.904 -18.539  1.00 37.62           C
ATOM   3777  CB  ARG B 144     -75.903 -23.969 -17.083  1.00 40.46           C
ATOM   3778  CG  ARG B 144     -75.861 -25.350 -16.469  1.00 42.61           C
ATOM   3779  CD  ARG B 144     -76.601 -25.400 -15.142  1.00 38.97           C
ATOM   3780  NE  ARG B 144     -76.037 -24.539 -14.107  1.00 40.92           N
ATOM   3781  CZ  ARG B 144     -75.046 -24.886 -13.284  1.00 42.44           C
ATOM   3782  NH1 ARG B 144     -74.446 -26.065 -13.398  1.00 43.63           N
ATOM   3783  NH2 ARG B 144     -74.620 -24.042 -12.344  1.00 41.06           N
ATOM   3784  C   ARG B 144     -75.530 -22.463 -19.034  1.00 39.60           C
ATOM   3785  O   ARG B 144     -76.542 -22.038 -19.600  1.00 41.92           O
ATOM   3786  N   ALA B 145     -74.447 -21.722 -18.821  1.00 41.66           N
ATOM   3787  CA  ALA B 145     -74.337 -20.355 -19.291  1.00 38.30           C
ATOM   3788  CB  ALA B 145     -73.105 -19.704 -18.704  1.00 34.79           C
ATOM   3789  C   ALA B 145     -74.317 -20.306 -20.833  1.00 38.81           C
ATOM   3790  O   ALA B 145     -74.990 -19.486 -21.454  1.00 35.80           O
ATOM   3791  N   MET B 146     -73.585 -21.225 -21.442  1.00 42.39           N
ATOM   3792  CA  MET B 146     -73.631 -21.382 -22.899  1.00 47.09           C
ATOM   3793  CB  MET B 146     -72.663 -22.466 -23.360  1.00 48.93           C
ATOM   3794  CG  MET B 146     -71.211 -22.049 -23.304  1.00 47.03           C
ATOM   3795  SD  MET B 146     -70.108 -23.394 -23.713  1.00 50.86           S
ATOM   3796  CE  MET B 146     -70.520 -23.545 -25.441  1.00 48.99           C
ATOM   3797  C   MET B 146     -75.043 -21.681 -23.399  1.00 47.98           C
ATOM   3798  O   MET B 146     -75.523 -21.045 -24.338  1.00 51.90           O
ATOM   3799  N   ARG B 147     -75.724 -22.611 -22.734  1.00 49.80           N
ATOM   3800  CA  ARG B 147     -77.098 -22.969 -23.092  1.00 52.49           C
ATOM   3801  CB  ARG B 147     -77.620 -24.053 -22.154  1.00 64.80           C
ATOM   3802  CG  ARG B 147     -78.916 -24.695 -22.643  1.00 67.86           C
ATOM   3803  CD  ARG B 147     -79.374 -25.821 -21.722  1.00 60.41           C
ATOM   3804  NE  ARG B 147     -79.441 -25.347 -20.334  1.00 60.28           N
ATOM   3805  CZ  ARG B 147     -79.161 -26.065 -19.250  1.00 55.12           C
ATOM   3806  NH1 ARG B 147     -78.771 -27.333 -19.365  1.00 57.28           N
ATOM   3807  NH2 ARG B 147     -79.254 -25.504 -18.036  1.00 48.78           N
ATOM   3808  C   ARG B 147     -78.020 -21.762 -22.999  1.00 45.96           C
ATOM   3809  O   ARG B 147     -78.720 -21.439 -23.929  1.00 46.94           O
ATOM   3810  N   ASP B 148     -78.004 -21.110 -21.845  1.00 47.80           N
ATOM   3811  CA  ASP B 148     -78.782 -19.899 -21.591  1.00 53.17           C
ATOM   3812  CB  ASP B 148     -78.394 -19.355 -20.196  1.00 53.26           C
ATOM   3813  CG  ASP B 148     -79.272 -18.208 -19.725  1.00 53.15           C
ATOM   3814  OD1 ASP B 148     -80.504 -18.396 -19.668  1.00 53.08           O
ATOM   3815  OD2 ASP B 148     -78.730 -17.132 -19.354  1.00 48.68           O
ATOM   3816  C   ASP B 148     -78.526 -18.826 -22.665  1.00 54.78           C
ATOM   3817  O   ASP B 148     -79.421 -18.034 -22.994  1.00 50.51           O
ATOM   3818  N   ALA B 149     -77.296 -18.782 -23.186  1.00 50.77           N
ATOM   3819  CA  ALA B 149     -76.933 -17.791 -24.209  1.00 51.92           C
ATOM   3820  CB  ALA B 149     -75.443 -17.623 -24.259  1.00 49.27           C
ATOM   3821  C   ALA B 149     -77.439 -18.174 -25.608  1.00 56.25           C
ATOM   3822  O   ALA B 149     -77.643 -17.306 -26.455  1.00 52.61           O
ATOM   3823  N   GLY B 150     -77.638 -19.471 -25.835  1.00 49.61           N
ATOM   3824  CA  GLY B 150     -78.003 -19.984 -27.130  1.00 44.42           C
ATOM   3825  C   GLY B 150     -76.779 -20.103 -28.009  1.00 55.83           C
ATOM   3826  O   GLY B 150     -76.845 -19.817 -29.223  1.00 58.16           O
ATOM   3827  N   ILE B 151     -75.655 -20.482 -27.393  1.00 52.29           N
ATOM   3828  CA  ILE B 151     -74.402 -20.611 -28.098  1.00 50.19           C
ATOM   3829  CB  ILE B 151     -73.204 -20.168 -27.229  1.00 51.36           C
ATOM   3830  CG1 ILE B 151     -73.164 -18.630 -27.196  1.00 49.72           C
ATOM   3831  CD1 ILE B 151     -72.407 -18.056 -26.032  1.00 47.38           C
ATOM   3832  CG2 ILE B 151     -71.885 -20.671 -27.795  1.00 54.22           C
ATOM   3833  C   ILE B 151     -74.298 -22.043 -28.599  1.00 60.08           C
ATOM   3834  O   ILE B 151     -74.133 -22.988 -27.833  1.00 53.91           O
ATOM   3835  N   ALA B 152     -74.433 -22.174 -29.912  1.00 63.32           N
ATOM   3836  CA  ALA B 152     -74.533 -23.468 -30.573  1.00 64.84           C
ATOM   3837  CB  ALA B 152     -74.871 -23.277 -32.056  1.00 62.66           C
ATOM   3838  C   ALA B 152     -73.267 -24.309 -30.433  1.00 61.85           C
ATOM   3839  O   ALA B 152     -73.355 -25.529 -30.270  1.00 53.59           O
ATOM   3840  N   SER B 153     -72.100 -23.668 -30.526  1.00 56.18           N
ATOM   3841  CA  SER B 153     -70.837 -24.386 -30.373  1.00 54.89           C
ATOM   3842  CB  SER B 153     -70.368 -24.965 -31.707  1.00 52.73           C
ATOM   3843  OG  SER B 153     -69.724 -23.977 -32.483  1.00 54.23           O
ATOM   3844  C   SER B 153     -69.720 -23.531 -29.788  1.00 50.70           C
ATOM   3845  O   SER B 153     -69.778 -22.299 -29.714  1.00 41.34           O
ATOM   3846  N   ILE B 154     -68.682 -24.231 -29.377  1.00 52.68           N
ATOM   3847  CA  ILE B 154     -67.517 -23.611 -28.805  1.00 58.81           C
ATOM   3848  CB  ILE B 154     -66.429 -24.665 -28.478  1.00 55.58           C
ATOM   3849  CG1 ILE B 154     -65.967 -24.503 -27.042  1.00 65.05           C
ATOM   3850  CD1 ILE B 154     -67.046 -24.823 -26.025  1.00 65.35           C
ATOM   3851  CG2 ILE B 154     -65.233 -24.587 -29.406  1.00 62.00           C
ATOM   3852  C   ILE B 154     -67.026 -22.536 -29.767  1.00 56.44           C
ATOM   3853  O   ILE B 154     -66.642 -21.450 -29.344  1.00 54.64           O
ATOM   3854  N   ASP B 155     -67.073 -22.829 -31.060  1.00 60.89           N
ATOM   3855  CA  ASP B 155     -66.596 -21.885 -32.070  1.00 65.35           C
ATOM   3856  CB  ASP B 155     -66.785 -22.467 -33.464  1.00 69.79           C
ATOM   3857  CG  ASP B 155     -65.806 -23.581 -33.735  1.00 89.47           C
ATOM   3858  OD1 ASP B 155     -65.809 -24.570 -32.964  1.00 95.04           O
ATOM   3859  OD2 ASP B 155     -65.019 -23.464 -34.686  1.00104.32           O
ATOM   3860  C   ASP B 155     -67.246 -20.517 -31.953  1.00 52.58           C
ATOM   3861  O   ASP B 155     -66.598 -19.522 -32.193  1.00 52.87           O
ATOM   3862  N   ASP B 156     -68.498 -20.478 -31.515  1.00 48.08           N
ATOM   3863  CA  ASP B 156     -69.204 -19.235 -31.332  1.00 44.15           C
ATOM   3864  CB  ASP B 156     -70.689 -19.479 -31.591  1.00 50.22           C
ATOM   3865  CG  ASP B 156     -70.992 -19.800 -33.073  1.00 54.76           C
ATOM   3866  OD1 ASP B 156     -70.303 -19.252 -33.978  1.00 45.86           O
ATOM   3867  OD2 ASP B 156     -71.931 -20.600 -33.323  1.00 47.14           O
ATOM   3868  C   ASP B 156     -69.012 -18.580 -29.946  1.00 43.82           C
ATOM   3869  O   ASP B 156     -69.575 -17.523 -29.677  1.00 39.87           O
ATOM   3870  N   LEU B 157     -68.236 -19.215 -29.073  1.00 37.69           N
ATOM   3871  CA  LEU B 157     -67.983 -18.697 -27.744  1.00 36.33           C
ATOM   3872  CB  LEU B 157     -67.746 -19.842 -26.771  1.00 39.08           C
ATOM   3873  CG  LEU B 157     -67.548 -19.474 -25.304  1.00 39.01           C
ATOM   3874  CD1 LEU B 157     -68.719 -18.653 -24.809  1.00 47.09           C
ATOM   3875  CD2 LEU B 157     -67.388 -20.726 -24.455  1.00 46.89           C
ATOM   3876  C   LEU B 157     -66.746 -17.806 -27.761  1.00 38.41           C
ATOM   3877  O   LEU B 157     -65.684 -18.224 -28.239  1.00 41.08           O
ATOM   3878  N   HIS B 158     -66.872 -16.596 -27.218  1.00 32.86           N
ATOM   3879  CA  HIS B 158     -65.811 -15.625 -27.328  1.00 38.47           C
ATOM   3880  CB  HIS B 158     -66.276 -14.462 -28.219  1.00 39.48           C
ATOM   3881  CG  HIS B 158     -66.304 -14.811 -29.673  1.00 44.72           C
ATOM   3882  ND1 HIS B 158     -67.419 -15.340 -30.287  1.00 49.30           N
ATOM   3883  CE1 HIS B 158     -67.148 -15.575 -31.559  1.00 51.89           C
ATOM   3884  NE2 HIS B 158     -65.894 -15.231 -31.786  1.00 48.10           N
ATOM   3885  CD2 HIS B 158     -65.347 -14.751 -30.625  1.00 46.98           C
ATOM   3886  C   HIS B 158     -65.245 -15.132 -26.000  1.00 37.11           C
ATOM   3887  O   HIS B 158     -64.146 -14.587 -25.959  1.00 35.20           O
ATOM   3888  N   PHE B 159     -65.982 -15.310 -24.917  1.00 34.69           N
ATOM   3889  CA  PHE B 159     -65.530 -14.805 -23.625  1.00 41.07           C
ATOM   3890  CB  PHE B 159     -65.722 -13.296 -23.547  1.00 40.69           C
ATOM   3891  CG  PHE B 159     -64.883 -12.632 -22.490  1.00 40.43           C
ATOM   3892  CD1 PHE B 159     -63.504 -12.535 -22.630  1.00 42.79           C
ATOM   3893  CE1 PHE B 159     -62.730 -11.920 -21.662  1.00 41.33           C
ATOM   3894  CZ  PHE B 159     -63.337 -11.379 -20.561  1.00 37.63           C
ATOM   3895  CE2 PHE B 159     -64.710 -11.466 -20.422  1.00 39.95           C
ATOM   3896  CD2 PHE B 159     -65.471 -12.085 -21.380  1.00 39.50           C
ATOM   3897  C   PHE B 159     -66.276 -15.441 -22.483  1.00 39.04           C
ATOM   3898  O   PHE B 159     -67.510 -15.420 -22.445  1.00 38.43           O
ATOM   3899  N   VAL B 160     -65.534 -16.030 -21.563  1.00 37.30           N
ATOM   3900  CA  VAL B 160     -66.148 -16.547 -20.344  1.00 35.80           C
ATOM   3901  CB  VAL B 160     -65.937 -18.048 -20.189  1.00 34.55           C
ATOM   3902  CG1 VAL B 160     -66.732 -18.546 -18.992  1.00 40.58           C
ATOM   3903  CG2 VAL B 160     -66.429 -18.752 -21.448  1.00 37.44           C
ATOM   3904  C   VAL B 160     -65.601 -15.836 -19.117  1.00 36.82           C
ATOM   3905  O   VAL B 160     -64.455 -16.006 -18.757  1.00 35.12           O
ATOM   3906  N   GLN B 161     -66.449 -15.021 -18.496  1.00 34.97           N
ATOM   3907  CA  GLN B 161     -66.085 -14.315 -17.295  1.00 37.28           C
ATOM   3908  CB  GLN B 161     -66.729 -12.918 -17.301  1.00 38.78           C
ATOM   3909  CG  GLN B 161     -66.517 -12.121 -16.034  1.00 38.97           C
ATOM   3910  CD  GLN B 161     -65.053 -11.825 -15.721  1.00 42.89           C
ATOM   3911  OE1 GLN B 161     -64.313 -11.317 -16.568  1.00 42.54           O
ATOM   3912  NE2 GLN B 161     -64.634 -12.122 -14.472  1.00 48.29           N
ATOM   3913  C   GLN B 161     -66.576 -15.110 -16.106  1.00 36.70           C
ATOM   3914  O   GLN B 161     -67.703 -15.581 -16.097  1.00 38.70           O
ATOM   3915  N   VAL B 162     -65.728 -15.250 -15.106  1.00 35.52           N
ATOM   3916  CA  VAL B 162     -66.098 -15.886 -13.845  1.00 33.18           C
ATOM   3917  CB  VAL B 162     -65.424 -17.257 -13.675  1.00 34.86           C
ATOM   3918  CG1 VAL B 162     -65.851 -17.920 -12.383  1.00 43.66           C
ATOM   3919  CG2 VAL B 162     -65.826 -18.153 -14.802  1.00 40.21           C
ATOM   3920  C   VAL B 162     -65.672 -15.017 -12.662  1.00 34.79           C
ATOM   3921  O   VAL B 162     -64.533 -14.551 -12.630  1.00 37.10           O
ATOM   3922  N   LYS B 163     -66.586 -14.814 -11.714  1.00 28.63           N
ATOM   3923  CA  LYS B 163     -66.274 -14.217 -10.425  1.00 27.65           C
ATOM   3924  CB  LYS B 163     -67.370 -13.257  -9.985  1.00 30.95           C
ATOM   3925  CG  LYS B 163     -66.965 -12.348  -8.845  1.00 31.45           C
ATOM   3926  CD  LYS B 163     -65.812 -11.412  -9.252  1.00 32.77           C
ATOM   3927  CE  LYS B 163     -65.134 -10.854  -8.018  1.00 31.81           C
ATOM   3928  NZ  LYS B 163     -64.020  -9.960  -8.361  1.00 37.43           N
ATOM   3929  C   LYS B 163     -66.190 -15.311  -9.418  1.00 30.00           C
ATOM   3930  O   LYS B 163     -67.034 -16.203  -9.419  1.00 38.76           O
ATOM   3931  N   CYS B 164     -65.165 -15.293  -8.578  1.00 31.22           N
ATOM   3932  CA  CYS B 164     -64.919 -16.403  -7.672  1.00 29.43           C
ATOM   3933  CB  CYS B 164     -63.921 -17.372  -8.310  1.00 38.20           C
ATOM   3934  SG  CYS B 164     -62.355 -16.681  -8.903  1.00 34.39           S
ATOM   3935  C   CYS B 164     -64.454 -15.967  -6.298  1.00 30.68           C
ATOM   3936  O   CYS B 164     -64.069 -14.813  -6.106  1.00 29.12           O
ATOM   3937  N   PRO B 165     -64.533 -16.876  -5.308  1.00 30.66           N
ATOM   3938  CA  PRO B 165     -64.245 -16.522  -3.925  1.00 29.45           C
ATOM   3939  CB  PRO B 165     -64.884 -17.638  -3.119  1.00 31.02           C
ATOM   3940  CG  PRO B 165     -65.590 -18.504  -4.077  1.00 32.95           C
ATOM   3941  CD  PRO B 165     -64.994 -18.258  -5.414  1.00 31.80           C
ATOM   3942  C   PRO B 165     -62.759 -16.502  -3.626  1.00 32.96           C
ATOM   3943  O   PRO B 165     -61.921 -16.714  -4.519  1.00 31.40           O
ATOM   3944  N   LEU B 166     -62.443 -16.235  -2.372  1.00 28.72           N
ATOM   3945  CA  LEU B 166     -61.064 -16.252  -1.901  1.00 31.46           C
ATOM   3946  CB  LEU B 166     -60.390 -14.873  -2.078  1.00 26.54           C
ATOM   3947  CG  LEU B 166     -61.052 -13.613  -1.531  1.00 26.67           C
ATOM   3948  CD1 LEU B 166     -61.055 -13.603  -0.017  1.00 30.87           C
ATOM   3949  CD2 LEU B 166     -60.374 -12.337  -2.023  1.00 25.08           C
ATOM   3950  C   LEU B 166     -61.101 -16.698  -0.438  1.00 30.25           C
ATOM   3951  O   LEU B 166     -62.171 -16.850   0.136  1.00 32.88           O
ATOM   3952  N   LEU B 167     -59.949 -16.875   0.168  1.00 32.22           N
ATOM   3953  CA  LEU B 167     -59.875 -17.336   1.565  1.00 33.50           C
ATOM   3954  CB  LEU B 167     -58.788 -18.396   1.696  1.00 35.15           C
ATOM   3955  CG  LEU B 167     -59.055 -19.731   0.984  1.00 33.93           C
ATOM   3956  CD1 LEU B 167     -57.814 -20.611   1.018  1.00 38.31           C
ATOM   3957  CD2 LEU B 167     -60.197 -20.497   1.618  1.00 38.24           C
ATOM   3958  C   LEU B 167     -59.569 -16.204   2.497  1.00 29.63           C
ATOM   3959  O   LEU B 167     -58.820 -15.301   2.157  1.00 36.34           O
ATOM   3960  N   THR B 168     -60.182 -16.220   3.663  1.00 30.99           N
ATOM   3961  CA  THR B 168     -59.829 -15.297   4.748  1.00 30.37           C
ATOM   3962  CB  THR B 168     -61.077 -14.508   5.189  1.00 32.93           C
ATOM   3963  OG1 THR B 168     -62.136 -15.421   5.500  1.00 32.58           O
ATOM   3964  CG2 THR B 168     -61.571 -13.606   4.087  1.00 36.17           C
ATOM   3965  C   THR B 168     -59.350 -16.163   5.901  1.00 33.52           C
ATOM   3966  O   THR B 168     -59.522 -17.382   5.866  1.00 34.74           O
ATOM   3967  N   PRO B 169     -58.765 -15.552   6.946  1.00 35.87           N
ATOM   3968  CA  PRO B 169     -58.412 -16.340   8.139  1.00 33.20           C
ATOM   3969  CB  PRO B 169     -57.924 -15.278   9.115  1.00 34.61           C
ATOM   3970  CG  PRO B 169     -57.408 -14.189   8.244  1.00 34.29           C
ATOM   3971  CD  PRO B 169     -58.347 -14.138   7.082  1.00 34.55           C
ATOM   3972  C   PRO B 169     -59.593 -17.135   8.756  1.00 36.06           C
ATOM   3973  O   PRO B 169     -59.387 -18.229   9.260  1.00 42.22           O
ATOM   3974  N   ALA B 170     -60.806 -16.616   8.698  1.00 34.81           N
ATOM   3975  CA  ALA B 170     -61.924 -17.322   9.324  1.00 34.73           C
ATOM   3976  CB  ALA B 170     -63.154 -16.433   9.453  1.00 30.28           C
ATOM   3977  C   ALA B 170     -62.265 -18.540   8.519  1.00 37.10           C
ATOM   3978  O   ALA B 170     -62.439 -19.614   9.082  1.00 41.81           O
ATOM   3979  N   LYS B 171     -62.371 -18.364   7.207  1.00 35.68           N
ATOM   3980  CA  LYS B 171     -62.569 -19.490   6.344  1.00 37.06           C
ATOM   3981  CB  LYS B 171     -62.646 -19.027   4.896  1.00 37.40           C
ATOM   3982  CG  LYS B 171     -63.905 -18.278   4.542  1.00 34.68           C
ATOM   3983  CD  LYS B 171     -63.978 -18.016   3.049  1.00 37.59           C
ATOM   3984  CE  LYS B 171     -64.547 -16.643   2.817  1.00 42.00           C
ATOM   3985  NZ  LYS B 171     -64.624 -16.285   1.369  1.00 52.07           N
ATOM   3986  C   LYS B 171     -61.450 -20.541   6.478  1.00 38.55           C
ATOM   3987  O   LYS B 171     -61.709 -21.732   6.427  1.00 44.35           O
ATOM   3988  N   ILE B 172     -60.210 -20.101   6.640  1.00 36.85           N
ATOM   3989  CA  ILE B 172     -59.088 -21.013   6.880  1.00 41.28           C
ATOM   3990  CB  ILE B 172     -57.716 -20.273   6.804  1.00 40.75           C
ATOM   3991  CG1 ILE B 172     -57.364 -19.922   5.344  1.00 39.52           C
ATOM   3992  CD1 ILE B 172     -56.383 -18.772   5.211  1.00 38.46           C
ATOM   3993  CG2 ILE B 172     -56.573 -21.098   7.391  1.00 40.00           C
ATOM   3994  C   ILE B 172     -59.273 -21.771   8.213  1.00 46.97           C
ATOM   3995  O   ILE B 172     -59.125 -22.995   8.259  1.00 54.15           O
ATOM   3996  N   ALA B 173     -59.650 -21.057   9.274  1.00 47.26           N
ATOM   3997  CA  ALA B 173     -59.919 -21.692  10.568  1.00 49.52           C
ATOM   3998  CB  ALA B 173     -60.211 -20.655  11.629  1.00 47.37           C
ATOM   3999  C   ALA B 173     -61.080 -22.671  10.477  1.00 49.93           C
ATOM   4000  O   ALA B 173     -61.072 -23.723  11.115  1.00 55.91           O
ATOM   4001  N   SER B 174     -62.074 -22.340   9.670  1.00 47.17           N
ATOM   4002  CA  SER B 174     -63.247 -23.189   9.573  1.00 46.85           C
ATOM   4003  CB  SER B 174     -64.420 -22.438   8.939  1.00 42.18           C
ATOM   4004  OG  SER B 174     -65.238 -23.290   8.172  1.00 46.35           O
ATOM   4005  C   SER B 174     -62.882 -24.495   8.868  1.00 46.35           C
ATOM   4006  O   SER B 174     -63.315 -25.570   9.283  1.00 56.15           O
ATOM   4007  N   ALA B 175     -62.042 -24.417   7.840  1.00 51.72           N
ATOM   4008  CA  ALA B 175     -61.576 -25.619   7.133  1.00 54.07           C
ATOM   4009  CB  ALA B 175     -60.779 -25.239   5.899  1.00 54.26           C
ATOM   4010  C   ALA B 175     -60.724 -26.500   8.033  1.00 58.36           C
ATOM   4011  O   ALA B 175     -60.875 -27.720   8.036  1.00 60.58           O
ATOM   4012  N   ARG B 176     -59.842 -25.866   8.795  1.00 56.84           N
ATOM   4013  CA  ARG B 176     -58.990 -26.575   9.724  1.00 63.23           C
ATOM   4014  CB  ARG B 176     -58.022 -25.614  10.385  1.00 63.12           C
ATOM   4015  CG  ARG B 176     -56.732 -25.483   9.607  1.00 64.32           C
ATOM   4016  CD  ARG B 176     -55.604 -25.219  10.575  1.00 80.91           C
ATOM   4017  NE  ARG B 176     -55.113 -23.887  10.356  1.00 81.90           N
ATOM   4018  CZ  ARG B 176     -54.138 -23.582   9.519  1.00 86.26           C
ATOM   4019  NH1 ARG B 176     -53.519 -24.530   8.818  1.00 79.83           N
ATOM   4020  NH2 ARG B 176     -53.775 -22.310   9.393  1.00 95.14           N
ATOM   4021  C   ARG B 176     -59.751 -27.329  10.804  1.00 65.06           C
ATOM   4022  O   ARG B 176     -59.390 -28.464  11.142  1.00 65.80           O
ATOM   4023  N   SER B 177     -60.817 -26.718  11.310  1.00 65.97           N
ATOM   4024  CA  SER B 177     -61.626 -27.325  12.361  1.00 65.06           C
ATOM   4025  CB  SER B 177     -62.623 -26.299  12.951  1.00 57.46           C
ATOM   4026  OG  SER B 177     -63.626 -25.943  12.012  1.00 56.97           O
ATOM   4027  C   SER B 177     -62.364 -28.583  11.873  1.00 66.35           C
ATOM   4028  O   SER B 177     -62.797 -29.376  12.692  1.00 80.92           O
ATOM   4029  N   ARG B 178     -62.526 -28.745  10.560  1.00 57.55           N
ATOM   4030  CA  ARG B 178     -63.046 -29.995   9.973  1.00 58.81           C
ATOM   4031  CB  ARG B 178     -63.900 -29.685   8.733  1.00 59.52           C
ATOM   4032  CG  ARG B 178     -65.261 -29.060   9.044  1.00 61.26           C
ATOM   4033  CD  ARG B 178     -66.108 -28.956   7.769  1.00 60.19           C
ATOM   4034  NE  ARG B 178     -65.520 -27.983   6.844  1.00 57.64           N
ATOM   4035  CZ  ARG B 178     -65.579 -26.662   7.004  1.00 61.43           C
ATOM   4036  NH1 ARG B 178     -66.221 -26.136   8.034  1.00 69.23           N
ATOM   4037  NH2 ARG B 178     -65.005 -25.841   6.139  1.00 66.00           N
ATOM   4038  C   ARG B 178     -61.916 -30.958   9.592  1.00 56.98           C
ATOM   4039  O   ARG B 178     -62.141 -31.951   8.888  1.00 53.66           O
ATOM   4040  N   GLY B 179     -60.696 -30.630  10.018  1.00 51.94           N
ATOM   4041  CA  GLY B 179     -59.523 -31.420   9.683  1.00 50.54           C
ATOM   4042  C   GLY B 179     -59.151 -31.432   8.209  1.00 51.70           C
ATOM   4043  O   GLY B 179     -58.546 -32.375   7.743  1.00 56.53           O
ATOM   4044  N   CYS B 180     -59.473 -30.368   7.483  1.00 57.43           N
ATOM   4045  CA  CYS B 180     -59.071 -30.231   6.078  1.00 56.32           C
ATOM   4046  CB  CYS B 180     -60.273 -29.942   5.186  1.00 57.65           C
ATOM   4047  SG  CYS B 180     -61.593 -31.164   5.293  1.00 62.97           S
ATOM   4048  C   CYS B 180     -58.132 -29.071   5.942  1.00 53.96           C
ATOM   4049  O   CYS B 180     -58.441 -27.974   6.393  1.00 68.39           O
ATOM   4050  N   ALA B 181     -57.002 -29.286   5.284  1.00 46.94           N
ATOM   4051  CA  ALA B 181     -56.096 -28.187   4.978  1.00 46.84           C
ATOM   4052  CB  ALA B 181     -54.689 -28.710   4.704  1.00 43.97           C
ATOM   4053  C   ALA B 181     -56.630 -27.389   3.757  1.00 49.42           C
ATOM   4054  O   ALA B 181     -56.949 -27.975   2.709  1.00 38.69           O
ATOM   4055  N   PRO B 182     -56.733 -26.055   3.888  1.00 43.62           N
ATOM   4056  CA  PRO B 182     -57.040 -25.238   2.713  1.00 42.95           C
ATOM   4057  CB  PRO B 182     -57.160 -23.836   3.281  1.00 42.26           C
ATOM   4058  CG  PRO B 182     -56.282 -23.855   4.476  1.00 46.03           C
ATOM   4059  CD  PRO B 182     -56.491 -25.223   5.069  1.00 47.71           C
ATOM   4060  C   PRO B 182     -55.895 -25.280   1.713  1.00 41.39           C
ATOM   4061  O   PRO B 182     -54.760 -25.549   2.096  1.00 47.46           O
ATOM   4062  N   VAL B 183     -56.183 -24.998   0.448  1.00 35.15           N
ATOM   4063  CA  VAL B 183     -55.177 -25.068  -0.581  1.00 33.69           C
ATOM   4064  CB  VAL B 183     -55.782 -24.720  -1.949  1.00 35.29           C
ATOM   4065  CG1 VAL B 183     -56.022 -23.217  -2.095  1.00 41.16           C
ATOM   4066  CG2 VAL B 183     -54.909 -25.252  -3.086  1.00 32.58           C
ATOM   4067  C   VAL B 183     -53.950 -24.188  -0.265  1.00 39.49           C
ATOM   4068  O   VAL B 183     -52.856 -24.512  -0.665  1.00 39.24           O
ATOM   4069  N   THR B 184     -54.130 -23.088   0.463  1.00 36.23           N
ATOM   4070  CA  THR B 184     -53.017 -22.250   0.893  1.00 35.56           C
ATOM   4071  CB  THR B 184     -52.652 -21.195  -0.187  1.00 34.24           C
ATOM   4072  OG1 THR B 184     -51.641 -20.327   0.303  1.00 39.32           O
ATOM   4073  CG2 THR B 184     -53.844 -20.349  -0.581  1.00 35.79           C
ATOM   4074  C   THR B 184     -53.413 -21.607   2.232  1.00 35.61           C
ATOM   4075  O   THR B 184     -54.544 -21.738   2.639  1.00 38.92           O
ATOM   4076  N   THR B 185     -52.497 -20.954   2.924  1.00 33.43           N
ATOM   4077  CA  THR B 185     -52.901 -20.224   4.111  1.00 42.13           C
ATOM   4078  CB  THR B 185     -52.098 -20.639   5.354  1.00 45.03           C
ATOM   4079  OG1 THR B 185     -50.728 -20.304   5.175  1.00 46.88           O
ATOM   4080  CG2 THR B 185     -52.240 -22.128   5.568  1.00 41.99           C
ATOM   4081  C   THR B 185     -52.752 -18.742   3.902  1.00 39.78           C
ATOM   4082  O   THR B 185     -53.082 -17.967   4.792  1.00 39.09           O
ATOM   4083  N   ASP B 186     -52.285 -18.354   2.717  1.00 39.05           N
ATOM   4084  CA  ASP B 186     -52.077 -16.957   2.390  1.00 39.63           C
ATOM   4085  CB  ASP B 186     -50.772 -16.806   1.614  1.00 37.33           C
ATOM   4086  CG  ASP B 186     -50.462 -15.366   1.255  1.00 39.81           C
ATOM   4087  OD1 ASP B 186     -49.856 -14.637   2.079  1.00 44.48           O
ATOM   4088  OD2 ASP B 186     -50.806 -14.978   0.129  1.00 41.31           O
ATOM   4089  C   ASP B 186     -53.300 -16.420   1.600  1.00 39.98           C
ATOM   4090  O   ASP B 186     -53.655 -16.939   0.538  1.00 38.61           O
ATOM   4091  N   THR B 187     -53.917 -15.362   2.119  1.00 33.20           N
ATOM   4092  CA  THR B 187     -55.155 -14.882   1.551  1.00 31.70           C
ATOM   4093  CB  THR B 187     -55.829 -13.853   2.447  1.00 30.38           C
ATOM   4094  OG1 THR B 187     -54.974 -12.715   2.599  1.00 33.75           O
ATOM   4095  CG2 THR B 187     -56.130 -14.460   3.813  1.00 28.27           C
ATOM   4096  C   THR B 187     -54.946 -14.320   0.176  1.00 29.82           C
ATOM   4097  O   THR B 187     -55.761 -14.555  -0.716  1.00 27.27           O
ATOM   4098  N   TYR B 188     -53.833 -13.628  -0.015  1.00 30.53           N
ATOM   4099  CA  TYR B 188     -53.493 -13.090  -1.326  1.00 34.17           C
ATOM   4100  CB  TYR B 188     -52.182 -12.224  -1.349  1.00 33.63           C
ATOM   4101  CG  TYR B 188     -51.888 -11.710  -2.783  1.00 33.13           C
ATOM   4102  CD1 TYR B 188     -52.684 -10.752  -3.369  1.00 31.08           C
ATOM   4103  CE1 TYR B 188     -52.456 -10.330  -4.654  1.00 32.18           C
ATOM   4104  CZ  TYR B 188     -51.432 -10.870  -5.372  1.00 29.21           C
ATOM   4105  OH  TYR B 188     -51.223 -10.462  -6.671  1.00 38.69           O
ATOM   4106  CE2 TYR B 188     -50.651 -11.850  -4.846  1.00 27.75           C
ATOM   4107  CD2 TYR B 188     -50.869 -12.267  -3.556  1.00 33.00           C
ATOM   4108  C   TYR B 188     -53.376 -14.205  -2.344  1.00 33.22           C
ATOM   4109  O   TYR B 188     -54.018 -14.157  -3.397  1.00 37.42           O
ATOM   4110  N   GLU B 189     -52.552 -15.194  -2.016  1.00 35.51           N
ATOM   4111  CA  GLU B 189     -52.295 -16.346  -2.893  1.00 37.55           C
ATOM   4112  CB  GLU B 189     -51.235 -17.265  -2.307  1.00 39.96           C
ATOM   4113  CG  GLU B 189     -50.578 -18.151  -3.355  1.00 52.43           C
ATOM   4114  CD  GLU B 189     -49.711 -19.295  -2.775  1.00 65.90           C
ATOM   4115  OE1 GLU B 189     -49.830 -19.667  -1.567  1.00 58.12           O
ATOM   4116  OE2 GLU B 189     -48.913 -19.851  -3.573  1.00 56.98           O
ATOM   4117  C   GLU B 189     -53.562 -17.136  -3.186  1.00 32.95           C
ATOM   4118  O   GLU B 189     -53.753 -17.583  -4.312  1.00 36.95           O
ATOM   4119  N   SER B 190     -54.464 -17.246  -2.214  1.00 32.42           N
ATOM   4120  CA  SER B 190     -55.765 -17.914  -2.445  1.00 31.10           C
ATOM   4121  CB  SER B 190     -56.653 -17.857  -1.209  1.00 34.37           C
ATOM   4122  OG  SER B 190     -57.220 -16.581  -1.035  1.00 36.26           O
ATOM   4123  C   SER B 190     -56.535 -17.361  -3.627  1.00 28.17           C
ATOM   4124  O   SER B 190     -57.262 -18.090  -4.283  1.00 32.76           O
ATOM   4125  N   MET B 191     -56.348 -16.088  -3.947  1.00 29.86           N
ATOM   4126  CA  MET B 191     -57.032 -15.493  -5.117  1.00 30.45           C
ATOM   4127  CB  MET B 191     -56.799 -13.993  -5.190  1.00 32.33           C
ATOM   4128  CG  MET B 191     -57.363 -13.239  -3.980  1.00 31.87           C
ATOM   4129  SD  MET B 191     -57.088 -11.476  -4.053  1.00 32.98           S
ATOM   4130  CE  MET B 191     -58.324 -11.011  -5.281  1.00 37.33           C
ATOM   4131  C   MET B 191     -56.573 -16.140  -6.400  1.00 31.50           C
ATOM   4132  O   MET B 191     -57.389 -16.519  -7.223  1.00 31.69           O
ATOM   4133  N   GLY B 192     -55.260 -16.348  -6.530  1.00 35.42           N
ATOM   4134  CA  GLY B 192     -54.687 -17.016  -7.697  1.00 33.02           C
ATOM   4135  C   GLY B 192     -55.197 -18.438  -7.855  1.00 32.81           C
ATOM   4136  O   GLY B 192     -55.554 -18.863  -8.955  1.00 32.90           O
ATOM   4137  N   TYR B 193     -55.236 -19.177  -6.752  1.00 31.97           N
ATOM   4138  CA  TYR B 193     -55.773 -20.531  -6.778  1.00 34.20           C
ATOM   4139  CB  TYR B 193     -55.652 -21.212  -5.404  1.00 33.87           C
ATOM   4140  CG  TYR B 193     -54.318 -21.823  -5.157  1.00 36.93           C
ATOM   4141  CD1 TYR B 193     -53.969 -23.030  -5.763  1.00 39.92           C
ATOM   4142  CE1 TYR B 193     -52.725 -23.617  -5.556  1.00 38.75           C
ATOM   4143  CZ  TYR B 193     -51.834 -22.990  -4.722  1.00 39.64           C
ATOM   4144  OH  TYR B 193     -50.621 -23.573  -4.518  1.00 39.89           O
ATOM   4145  CE2 TYR B 193     -52.160 -21.788  -4.099  1.00 38.20           C
ATOM   4146  CD2 TYR B 193     -53.384 -21.207  -4.327  1.00 37.34           C
ATOM   4147  C   TYR B 193     -57.228 -20.530  -7.198  1.00 32.68           C
ATOM   4148  O   TYR B 193     -57.646 -21.384  -7.953  1.00 35.00           O
ATOM   4149  N   SER B 194     -58.015 -19.606  -6.649  1.00 33.28           N
ATOM   4150  CA  SER B 194     -59.432 -19.551  -6.974  1.00 30.54           C
ATOM   4151  CB  SER B 194     -60.132 -18.546  -6.086  1.00 34.05           C
ATOM   4152  OG  SER B 194     -61.513 -18.478  -6.361  1.00 33.33           O
ATOM   4153  C   SER B 194     -59.629 -19.198  -8.452  1.00 33.56           C
ATOM   4154  O   SER B 194     -60.381 -19.871  -9.159  1.00 31.84           O
ATOM   4155  N   ARG B 195     -58.918 -18.164  -8.921  1.00 30.82           N
ATOM   4156  CA  ARG B 195     -58.954 -17.802 -10.320  1.00 31.00           C
ATOM   4157  CB  ARG B 195     -58.054 -16.606 -10.593  1.00 34.66           C
ATOM   4158  CG  ARG B 195     -58.594 -15.259 -10.155  1.00 33.31           C
ATOM   4159  CD  ARG B 195     -57.721 -14.133 -10.713  1.00 30.56           C
ATOM   4160  NE  ARG B 195     -56.309 -14.264 -10.342  1.00 30.32           N
ATOM   4161  CZ  ARG B 195     -55.728 -13.705  -9.285  1.00 29.76           C
ATOM   4162  NH1 ARG B 195     -56.414 -12.939  -8.467  1.00 26.09           N
ATOM   4163  NH2 ARG B 195     -54.434 -13.925  -9.038  1.00 28.10           N
ATOM   4164  C   ARG B 195     -58.492 -18.958 -11.205  1.00 30.92           C
ATOM   4165  O   ARG B 195     -59.087 -19.219 -12.256  1.00 28.48           O
ATOM   4166  N   GLY B 196     -57.413 -19.619 -10.779  1.00 30.39           N
ATOM   4167  CA  GLY B 196     -56.809 -20.676 -11.556  1.00 31.09           C
ATOM   4168  C   GLY B 196     -57.764 -21.859 -11.725  1.00 34.85           C
ATOM   4169  O   GLY B 196     -58.038 -22.304 -12.847  1.00 32.35           O
ATOM   4170  N   ALA B 197     -58.247 -22.387 -10.611  1.00 31.15           N
ATOM   4171  CA  ALA B 197     -59.161 -23.497 -10.675  1.00 31.70           C
ATOM   4172  CB  ALA B 197     -59.571 -23.916  -9.282  1.00 34.30           C
ATOM   4173  C   ALA B 197     -60.389 -23.162 -11.516  1.00 31.43           C
ATOM   4174  O   ALA B 197     -60.866 -23.985 -12.288  1.00 38.18           O
ATOM   4175  N   SER B 198     -60.895 -21.958 -11.380  1.00 30.84           N
ATOM   4176  CA  SER B 198     -62.059 -21.553 -12.148  1.00 30.90           C
ATOM   4177  CB  SER B 198     -62.563 -20.184 -11.670  1.00 34.15           C
ATOM   4178  OG  SER B 198     -62.909 -20.175 -10.274  1.00 36.16           O
ATOM   4179  C   SER B 198     -61.731 -21.504 -13.638  1.00 31.45           C
ATOM   4180  O   SER B 198     -62.526 -21.919 -14.451  1.00 33.41           O
ATOM   4181  N   ALA B 199     -60.566 -20.970 -13.984  1.00 30.22           N
ATOM   4182  CA  ALA B 199     -60.132 -20.910 -15.356  1.00 32.38           C
ATOM   4183  CB  ALA B 199     -58.778 -20.195 -15.455  1.00 35.06           C
ATOM   4184  C   ALA B 199     -60.033 -22.323 -15.954  1.00 32.88           C
ATOM   4185  O   ALA B 199     -60.441 -22.568 -17.082  1.00 30.31           O
ATOM   4186  N   LEU B 200     -59.469 -23.249 -15.197  1.00 29.73           N
ATOM   4187  CA  LEU B 200     -59.363 -24.621 -15.645  1.00 28.41           C
ATOM   4188  CB  LEU B 200     -58.530 -25.427 -14.660  1.00 31.24           C
ATOM   4189  CG  LEU B 200     -57.015 -25.099 -14.700  1.00 31.64           C
ATOM   4190  CD1 LEU B 200     -56.246 -25.823 -13.603  1.00 31.92           C
ATOM   4191  CD2 LEU B 200     -56.449 -25.420 -16.061  1.00 32.66           C
ATOM   4192  C   LEU B 200     -60.742 -25.239 -15.805  1.00 30.46           C
ATOM   4193  O   LEU B 200     -60.938 -26.101 -16.633  1.00 30.16           O
ATOM   4194  N   GLY B 201     -61.707 -24.779 -15.021  1.00 34.11           N
ATOM   4195  CA  GLY B 201     -63.085 -25.224 -15.163  1.00 33.03           C
ATOM   4196  C   GLY B 201     -63.629 -24.838 -16.507  1.00 37.03           C
ATOM   4197  O   GLY B 201     -64.349 -25.600 -17.148  1.00 40.58           O
ATOM   4198  N   ILE B 202     -63.305 -23.625 -16.934  1.00 36.87           N
ATOM   4199  CA  ILE B 202     -63.744 -23.128 -18.224  1.00 31.47           C
ATOM   4200  CB  ILE B 202     -63.406 -21.639 -18.359  1.00 32.37           C
ATOM   4201  CG1 ILE B 202     -64.225 -20.842 -17.356  1.00 31.96           C
ATOM   4202  CD1 ILE B 202     -63.751 -19.416 -17.156  1.00 36.56           C
ATOM   4203  CG2 ILE B 202     -63.655 -21.141 -19.777  1.00 31.16           C
ATOM   4204  C   ILE B 202     -63.055 -23.948 -19.314  1.00 34.16           C
ATOM   4205  O   ILE B 202     -63.683 -24.360 -20.283  1.00 38.29           O
ATOM   4206  N   ALA B 203     -61.763 -24.216 -19.132  1.00 34.18           N
ATOM   4207  CA  ALA B 203     -60.989 -24.986 -20.113  1.00 37.90           C
ATOM   4208  CB  ALA B 203     -59.516 -25.004 -19.734  1.00 38.80           C
ATOM   4209  C   ALA B 203     -61.526 -26.398 -20.228  1.00 39.40           C
ATOM   4210  O   ALA B 203     -61.522 -26.971 -21.309  1.00 41.22           O
ATOM   4211  N   LEU B 204     -61.996 -26.949 -19.111  1.00 36.54           N
ATOM   4212  CA  LEU B 204     -62.638 -28.260 -19.104  1.00 38.83           C
ATOM   4213  CB  LEU B 204     -62.961 -28.718 -17.661  1.00 39.75           C
ATOM   4214  CG  LEU B 204     -63.674 -30.062 -17.388  1.00 41.43           C
ATOM   4215  CD1 LEU B 204     -63.021 -31.201 -18.159  1.00 49.66           C
ATOM   4216  CD2 LEU B 204     -63.729 -30.424 -15.911  1.00 41.79           C
ATOM   4217  C   LEU B 204     -63.890 -28.214 -19.972  1.00 44.20           C
ATOM   4218  O   LEU B 204     -63.987 -28.954 -20.941  1.00 44.65           O
ATOM   4219  N   ALA B 205     -64.820 -27.314 -19.638  1.00 45.49           N
ATOM   4220  CA  ALA B 205     -66.097 -27.175 -20.355  1.00 39.71           C
ATOM   4221  CB  ALA B 205     -66.950 -26.110 -19.705  1.00 43.57           C
ATOM   4222  C   ALA B 205     -65.950 -26.837 -21.816  1.00 39.31           C
ATOM   4223  O   ALA B 205     -66.801 -27.177 -22.623  1.00 46.66           O
ATOM   4224  N   THR B 206     -64.894 -26.128 -22.171  1.00 47.99           N
ATOM   4225  CA  THR B 206     -64.651 -25.811 -23.573  1.00 46.04           C
ATOM   4226  CB  THR B 206     -63.952 -24.440 -23.728  1.00 44.27           C
ATOM   4227  OG1 THR B 206     -62.657 -24.469 -23.111  1.00 42.80           O
ATOM   4228  CG2 THR B 206     -64.769 -23.369 -23.118  1.00 43.41           C
ATOM   4229  C   THR B 206     -63.799 -26.868 -24.286  1.00 41.38           C
ATOM   4230  O   THR B 206     -63.530 -26.717 -25.458  1.00 42.44           O
ATOM   4231  N   GLU B 207     -63.370 -27.922 -23.580  1.00 48.96           N
ATOM   4232  CA  GLU B 207     -62.553 -29.016 -24.165  1.00 55.77           C
ATOM   4233  CB  GLU B 207     -63.311 -29.712 -25.294  1.00 54.41           C
ATOM   4234  CG  GLU B 207     -64.570 -30.389 -24.782  1.00 62.42           C
ATOM   4235  CD  GLU B 207     -65.472 -30.944 -25.877  1.00 69.03           C
ATOM   4236  OE1 GLU B 207     -65.777 -30.219 -26.858  1.00 60.23           O
ATOM   4237  OE2 GLU B 207     -65.905 -32.109 -25.722  1.00 67.60           O
ATOM   4238  C   GLU B 207     -61.171 -28.555 -24.661  1.00 56.41           C
ATOM   4239  O   GLU B 207     -60.566 -29.219 -25.498  1.00 52.27           O
ATOM   4240  N   GLU B 208     -60.688 -27.424 -24.136  1.00 54.94           N
ATOM   4241  CA  GLU B 208     -59.363 -26.894 -24.489  1.00 51.03           C
ATOM   4242  CB  GLU B 208     -59.222 -25.421 -24.128  1.00 52.84           C
ATOM   4243  CG  GLU B 208     -59.988 -24.483 -25.025  1.00 64.01           C
ATOM   4244  CD  GLU B 208     -59.786 -23.023 -24.657  1.00 68.42           C
ATOM   4245  OE1 GLU B 208     -60.641 -22.451 -23.939  1.00 66.78           O
ATOM   4246  OE2 GLU B 208     -58.759 -22.443 -25.084  1.00 70.40           O
ATOM   4247  C   GLU B 208     -58.296 -27.665 -23.753  1.00 51.46           C
ATOM   4248  O   GLU B 208     -57.125 -27.674 -24.137  1.00 51.25           O
ATOM   4249  N   VAL B 209     -58.686 -28.278 -22.654  1.00 46.18           N
ATOM   4250  CA  VAL B 209     -57.745 -29.063 -21.887  1.00 50.27           C
ATOM   4251  CB  VAL B 209     -57.384 -28.333 -20.565  1.00 53.77           C
ATOM   4252  CG1 VAL B 209     -56.665 -29.251 -19.584  1.00 59.38           C
ATOM   4253  CG2 VAL B 209     -56.509 -27.123 -20.856  1.00 49.35           C
ATOM   4254  C   VAL B 209     -58.399 -30.429 -21.642  1.00 57.37           C
ATOM   4255  O   VAL B 209     -59.573 -30.497 -21.235  1.00 51.33           O
ATOM   4256  N   PRO B 210     -57.653 -31.521 -21.904  1.00 56.00           N
ATOM   4257  CA  PRO B 210     -58.232 -32.824 -21.582  1.00 53.91           C
ATOM   4258  CB  PRO B 210     -57.160 -33.820 -22.049  1.00 61.44           C
ATOM   4259  CG  PRO B 210     -55.900 -33.020 -22.216  1.00 60.16           C
ATOM   4260  CD  PRO B 210     -56.320 -31.631 -22.534  1.00 54.77           C
ATOM   4261  C   PRO B 210     -58.489 -32.956 -20.088  1.00 50.28           C
ATOM   4262  O   PRO B 210     -57.645 -32.584 -19.267  1.00 52.92           O
ATOM   4263  N   SER B 211     -59.661 -33.471 -19.751  1.00 47.87           N
ATOM   4264  CA  SER B 211     -60.080 -33.719 -18.360  1.00 51.78           C
ATOM   4265  CB  SER B 211     -61.406 -34.490 -18.386  1.00 49.31           C
ATOM   4266  OG  SER B 211     -61.641 -35.157 -17.172  1.00 53.40           O
ATOM   4267  C   SER B 211     -59.043 -34.475 -17.474  1.00 56.91           C
ATOM   4268  O   SER B 211     -58.925 -34.225 -16.248  1.00 41.83           O
ATOM   4269  N   SER B 212     -58.299 -35.383 -18.098  1.00 49.38           N
ATOM   4270  CA  SER B 212     -57.316 -36.209 -17.385  1.00 54.79           C
ATOM   4271  CB  SER B 212     -56.774 -37.274 -18.340  1.00 59.28           C
ATOM   4272  OG  SER B 212     -56.635 -36.754 -19.657  1.00 57.60           O
ATOM   4273  C   SER B 212     -56.151 -35.434 -16.743  1.00 57.68           C
ATOM   4274  O   SER B 212     -55.517 -35.927 -15.802  1.00 57.67           O
ATOM   4275  N   MET B 213     -55.875 -34.227 -17.228  1.00 51.90           N
ATOM   4276  CA  MET B 213     -54.772 -33.445 -16.680  1.00 49.91           C
ATOM   4277  CB  MET B 213     -54.191 -32.580 -17.787  1.00 46.13           C
ATOM   4278  CG  MET B 213     -53.801 -33.375 -19.000  1.00 53.76           C
ATOM   4279  SD  MET B 213     -52.777 -32.459 -20.150  1.00 56.71           S
ATOM   4280  CE  MET B 213     -51.221 -32.412 -19.256  1.00 61.27           C
ATOM   4281  C   MET B 213     -55.132 -32.551 -15.493  1.00 54.12           C
ATOM   4282  O   MET B 213     -54.242 -31.933 -14.888  1.00 51.75           O
ATOM   4283  N   LEU B 214     -56.420 -32.468 -15.164  1.00 51.82           N
ATOM   4284  CA  LEU B 214     -56.889 -31.464 -14.214  1.00 47.25           C
ATOM   4285  CB  LEU B 214     -58.259 -30.929 -14.639  1.00 47.94           C
ATOM   4286  CG  LEU B 214     -58.305 -30.297 -16.033  1.00 50.28           C
ATOM   4287  CD1 LEU B 214     -59.741 -29.939 -16.417  1.00 48.33           C
ATOM   4288  CD2 LEU B 214     -57.398 -29.082 -16.104  1.00 49.88           C
ATOM   4289  C   LEU B 214     -56.926 -31.935 -12.745  1.00 47.89           C
ATOM   4290  O   LEU B 214     -57.891 -31.723 -12.004  1.00 55.30           O
ATOM   4291  N   VAL B 215     -55.833 -32.520 -12.312  1.00 43.64           N
ATOM   4292  CA  VAL B 215     -55.698 -32.886 -10.924  1.00 43.54           C
ATOM   4293  CB  VAL B 215     -54.598 -33.932 -10.754  1.00 45.83           C
ATOM   4294  CG1 VAL B 215     -55.072 -35.236 -11.357  1.00 48.43           C
ATOM   4295  CG2 VAL B 215     -53.290 -33.475 -11.394  1.00 43.47           C
ATOM   4296  C   VAL B 215     -55.375 -31.634 -10.113  1.00 43.88           C
ATOM   4297  O   VAL B 215     -54.821 -30.672 -10.633  1.00 41.28           O
ATOM   4298  N   ASP B 216     -55.721 -31.650  -8.837  1.00 40.93           N
ATOM   4299  CA  ASP B 216     -55.536 -30.474  -7.976  1.00 40.48           C
ATOM   4300  CB  ASP B 216     -55.839 -30.841  -6.519  1.00 33.62           C
ATOM   4301  CG  ASP B 216     -57.321 -31.012  -6.289  1.00 37.43           C
ATOM   4302  OD1 ASP B 216     -58.076 -30.968  -7.301  1.00 43.83           O
ATOM   4303  OD2 ASP B 216     -57.743 -31.207  -5.137  1.00 38.84           O
ATOM   4304  C   ASP B 216     -54.169 -29.846  -8.078  1.00 46.75           C
ATOM   4305  O   ASP B 216     -54.033 -28.627  -8.112  1.00 43.84           O
ATOM   4306  N   GLU B 217     -53.157 -30.689  -8.158  1.00 55.98           N
ATOM   4307  CA  GLU B 217     -51.783 -30.233  -8.118  1.00 55.70           C
ATOM   4308  CB  GLU B 217     -50.872 -31.410  -7.779  1.00 68.88           C
ATOM   4309  CG  GLU B 217     -51.396 -32.248  -6.621  1.00 80.58           C
ATOM   4310  CD  GLU B 217     -50.429 -32.327  -5.473  1.00 83.15           C
ATOM   4311  OE1 GLU B 217     -49.283 -32.749  -5.715  1.00 75.53           O
ATOM   4312  OE2 GLU B 217     -50.823 -31.963  -4.342  1.00 80.74           O
ATOM   4313  C   GLU B 217     -51.353 -29.611  -9.427  1.00 50.13           C
ATOM   4314  O   GLU B 217     -50.253 -29.091  -9.513  1.00 53.49           O
ATOM   4315  N   SER B 218     -52.201 -29.652 -10.451  1.00 50.25           N
ATOM   4316  CA  SER B 218     -51.890 -28.968 -11.697  1.00 47.13           C
ATOM   4317  CB  SER B 218     -52.699 -29.531 -12.846  1.00 49.46           C
ATOM   4318  OG  SER B 218     -54.073 -29.432 -12.554  1.00 59.84           O
ATOM   4319  C   SER B 218     -52.180 -27.482 -11.565  1.00 46.37           C
ATOM   4320  O   SER B 218     -51.641 -26.669 -12.324  1.00 43.25           O
ATOM   4321  N   VAL B 219     -53.031 -27.146 -10.594  1.00 43.28           N
ATOM   4322  CA  VAL B 219     -53.467 -25.776 -10.360  1.00 38.24           C
ATOM   4323  CB  VAL B 219     -54.606 -25.747  -9.328  1.00 38.98           C
ATOM   4324  CG1 VAL B 219     -55.157 -24.351  -9.177  1.00 44.96           C
ATOM   4325  CG2 VAL B 219     -55.759 -26.663  -9.735  1.00 42.59           C
ATOM   4326  C   VAL B 219     -52.304 -24.925  -9.880  1.00 37.32           C
ATOM   4327  O   VAL B 219     -51.675 -25.257  -8.889  1.00 41.08           O
ATOM   4328  N   LEU B 220     -52.053 -23.822 -10.597  1.00 40.64           N
ATOM   4329  CA  LEU B 220     -50.886 -22.932 -10.474  1.00 42.01           C
ATOM   4330  CB  LEU B 220     -50.801 -22.316  -9.082  1.00 42.29           C
ATOM   4331  CG  LEU B 220     -51.927 -21.365  -8.677  1.00 51.75           C
ATOM   4332  CD1 LEU B 220     -51.428 -20.391  -7.622  1.00 55.94           C
ATOM   4333  CD2 LEU B 220     -52.501 -20.584  -9.848  1.00 50.68           C
ATOM   4334  C   LEU B 220     -49.511 -23.499 -10.878  1.00 53.94           C
ATOM   4335  O   LEU B 220     -48.551 -22.738 -11.018  1.00 61.83           O
ATOM   4336  N   ASN B 221     -49.406 -24.802 -11.113  1.00 60.80           N
ATOM   4337  CA  ASN B 221     -48.120 -25.405 -11.497  1.00 60.15           C
ATOM   4338  CB  ASN B 221     -47.983 -26.784 -10.876  1.00 61.60           C
ATOM   4339  CG  ASN B 221     -47.590 -26.708  -9.409  1.00 68.53           C
ATOM   4340  OD1 ASN B 221     -48.333 -27.138  -8.538  1.00 66.52           O
ATOM   4341  ND2 ASN B 221     -46.434 -26.112  -9.129  1.00 77.09           N
ATOM   4342  C   ASN B 221     -47.942 -25.474 -13.005  1.00 68.30           C
ATOM   4343  O   ASN B 221     -47.071 -24.805 -13.593  1.00 65.60           O
ATOM   4344  N   ASP B 222     -48.818 -26.259 -13.624  1.00 69.43           N
ATOM   4345  CA  ASP B 222     -48.810 -26.455 -15.052  1.00 55.29           C
ATOM   4346  CB  ASP B 222     -49.723 -27.600 -15.384  1.00 55.41           C
ATOM   4347  CG  ASP B 222     -49.302 -28.335 -16.632  1.00 59.74           C
ATOM   4348  OD1 ASP B 222     -48.743 -27.688 -17.562  1.00 56.05           O
ATOM   4349  OD2 ASP B 222     -49.539 -29.571 -16.683  1.00 48.61           O
ATOM   4350  C   ASP B 222     -49.192 -25.163 -15.728  1.00 57.13           C
ATOM   4351  O   ASP B 222     -50.305 -24.999 -16.587  1.00 69.59           O
ATOM   4352  N  ATRP B 223     -48.150 -24.397 -16.007  0.50 60.48           N
ATOM   4353  N  BTRP B 223     -48.147 -24.386 -15.968  0.50 62.19           N
ATOM   4354  CA ATRP B 223     -48.356 -23.199 -16.801  0.50 63.02           C
ATOM   4355  CA BTRP B 223     -48.313 -23.194 -16.771  0.50 66.12           C
ATOM   4356  CB ATRP B 223     -47.050 -22.459 -17.025  0.50 67.95           C
ATOM   4357  CB BTRP B 223     -47.009 -22.395 -16.801  0.50 72.83           C
ATOM   4358  CG ATRP B 223     -46.471 -21.806 -15.837  0.50 65.22           C
ATOM   4359  CG BTRP B 223     -45.854 -23.062 -17.512  0.50 75.21           C
ATOM   4360  CD1ATRP B 223     -47.087 -21.538 -14.653  0.50 57.87           C
ATOM   4361  CD1BTRP B 223     -45.504 -22.920 -18.830  0.50 73.66           C
ATOM   4362  NE1ATRP B 223     -46.210 -20.914 -13.802  0.50 61.64           N
ATOM   4363  NE1BTRP B 223     -44.385 -23.666 -19.105  0.50 72.60           N
ATOM   4364  CE2ATRP B 223     -45.002 -20.754 -14.438  0.50 70.25           C
ATOM   4365  CE2BTRP B 223     -43.979 -24.299 -17.957  0.50 79.27           C
ATOM   4366  CD2ATRP B 223     -45.134 -21.295 -15.729  0.50 74.10           C
ATOM   4367  CD2BTRP B 223     -44.879 -23.938 -16.932  0.50 71.75           C
ATOM   4368  CE3ATRP B 223     -44.029 -21.254 -16.601  0.50 68.76           C
ATOM   4369  CE3BTRP B 223     -44.679 -24.450 -15.647  0.50 67.31           C
ATOM   4370  CZ3ATRP B 223     -42.846 -20.682 -16.154  0.50 63.27           C
ATOM   4371  CZ3BTRP B 223     -43.608 -25.296 -15.426  0.50 75.83           C
ATOM   4372  CH2ATRP B 223     -42.742 -20.162 -14.860  0.50 62.86           C
ATOM   4373  CH2BTRP B 223     -42.729 -25.644 -16.464  0.50 79.47           C
ATOM   4374  CZ2ATRP B 223     -43.804 -20.185 -13.988  0.50 65.48           C
ATOM   4375  CZ2BTRP B 223     -42.896 -25.158 -17.734  0.50 81.35           C
ATOM   4376  C  ATRP B 223     -48.978 -23.482 -18.180  0.50 62.08           C
ATOM   4377  C  BTRP B 223     -48.848 -23.449 -18.204  0.50 63.57           C
ATOM   4378  O  ATRP B 223     -49.648 -22.621 -18.753  0.50 71.69           O
ATOM   4379  O  BTRP B 223     -49.346 -22.524 -18.830  0.50 74.19           O
ATOM   4380  N   SER B 224     -48.782 -24.685 -18.705  1.00 62.01           N
ATOM   4381  CA  SER B 224     -49.235 -25.010 -20.077  1.00 65.06           C
ATOM   4382  CB  SER B 224     -48.479 -26.246 -20.621  1.00 61.78           C
ATOM   4383  OG  SER B 224     -49.088 -27.464 -20.174  1.00 73.93           O
ATOM   4384  C   SER B 224     -50.748 -25.257 -20.231  1.00 61.60           C
ATOM   4385  O   SER B 224     -51.254 -25.237 -21.350  1.00 64.51           O
ATOM   4386  N   LEU B 225     -51.451 -25.562 -19.137  1.00 55.05           N
ATOM   4387  CA  LEU B 225     -52.923 -25.777 -19.176  1.00 54.57           C
ATOM   4388  CB  LEU B 225     -53.395 -26.647 -17.993  1.00 49.91           C
ATOM   4389  CG  LEU B 225     -52.718 -28.016 -17.880  1.00 50.93           C
ATOM   4390  CD1 LEU B 225     -53.210 -28.774 -16.651  1.00 50.84           C
ATOM   4391  CD2 LEU B 225     -52.892 -28.852 -19.137  1.00 48.67           C
ATOM   4392  C   LEU B 225     -53.630 -24.438 -19.115  1.00 47.07           C
ATOM   4393  O   LEU B 225     -53.378 -23.642 -18.206  1.00 41.38           O
ATOM   4394  N   SER B 226     -54.505 -24.177 -20.077  1.00 42.16           N
ATOM   4395  CA  SER B 226     -55.168 -22.890 -20.104  1.00 41.90           C
ATOM   4396  CB  SER B 226     -54.159 -21.804 -20.506  1.00 41.62           C
ATOM   4397  OG  SER B 226     -53.977 -21.840 -21.924  1.00 36.47           O
ATOM   4398  C   SER B 226     -56.343 -22.816 -21.053  1.00 39.60           C
ATOM   4399  O   SER B 226     -56.468 -23.603 -21.978  1.00 44.71           O
ATOM   4400  N   SER B 227     -57.213 -21.856 -20.782  1.00 35.30           N
ATOM   4401  CA  SER B 227     -58.264 -21.511 -21.674  1.00 35.21           C
ATOM   4402  CB  SER B 227     -59.605 -21.397 -20.940  1.00 36.82           C
ATOM   4403  OG  SER B 227     -60.506 -20.556 -21.695  1.00 36.43           O
ATOM   4404  C   SER B 227     -57.935 -20.174 -22.284  1.00 36.27           C
ATOM   4405  O   SER B 227     -57.576 -19.232 -21.581  1.00 34.97           O
ATOM   4406  N   SER B 228     -58.126 -20.092 -23.589  1.00 34.97           N
ATOM   4407  CA  SER B 228     -57.887 -18.878 -24.306  1.00 41.82           C
ATOM   4408  CB  SER B 228     -57.480 -19.222 -25.728  1.00 39.97           C
ATOM   4409  OG  SER B 228     -58.580 -19.794 -26.378  1.00 52.79           O
ATOM   4410  C   SER B 228     -59.128 -18.000 -24.306  1.00 46.09           C
ATOM   4411  O   SER B 228     -59.163 -16.997 -25.012  1.00 43.17           O
ATOM   4412  N   LEU B 229     -60.136 -18.388 -23.515  1.00 47.08           N
ATOM   4413  CA  LEU B 229     -61.404 -17.655 -23.388  1.00 47.39           C
ATOM   4414  CB  LEU B 229     -62.570 -18.581 -23.813  1.00 47.38           C
ATOM   4415  CG  LEU B 229     -62.620 -19.065 -25.256  1.00 48.41           C
ATOM   4416  CD1 LEU B 229     -63.540 -20.264 -25.429  1.00 54.18           C
ATOM   4417  CD2 LEU B 229     -63.066 -17.959 -26.181  1.00 56.13           C
ATOM   4418  C   LEU B 229     -61.686 -17.215 -21.935  1.00 41.06           C
ATOM   4419  O   LEU B 229     -62.591 -16.427 -21.673  1.00 36.33           O
ATOM   4420  N   ALA B 230     -60.948 -17.779 -20.989  1.00 41.70           N
ATOM   4421  CA  ALA B 230     -61.266 -17.617 -19.572  1.00 37.13           C
ATOM   4422  CB  ALA B 230     -60.639 -18.738 -18.787  1.00 35.86           C
ATOM   4423  C   ALA B 230     -60.829 -16.270 -19.000  1.00 34.61           C
ATOM   4424  O   ALA B 230     -59.735 -15.799 -19.253  1.00 38.37           O
ATOM   4425  N   SER B 231     -61.720 -15.628 -18.264  1.00 35.80           N
ATOM   4426  CA  SER B 231     -61.402 -14.423 -17.531  1.00 32.70           C
ATOM   4427  CB  SER B 231     -62.059 -13.205 -18.190  1.00 32.23           C
ATOM   4428  OG  SER B 231     -61.836 -12.014 -17.431  1.00 31.84           O
ATOM   4429  C   SER B 231     -61.908 -14.601 -16.115  1.00 34.75           C
ATOM   4430  O   SER B 231     -63.102 -14.491 -15.874  1.00 37.78           O
ATOM   4431  N   ALA B 232     -60.999 -14.821 -15.168  1.00 31.63           N
ATOM   4432  CA  ALA B 232     -61.374 -15.078 -13.782  1.00 29.11           C
ATOM   4433  CB  ALA B 232     -60.739 -16.375 -13.300  1.00 33.08           C
ATOM   4434  C   ALA B 232     -60.973 -13.947 -12.851  1.00 28.77           C
ATOM   4435  O   ALA B 232     -59.868 -13.467 -12.908  1.00 29.13           O
ATOM   4436  N   SER B 233     -61.883 -13.582 -11.951  1.00 28.87           N
ATOM   4437  CA  SER B 233     -61.696 -12.518 -11.028  1.00 28.52           C
ATOM   4438  CB  SER B 233     -62.513 -11.313 -11.486  1.00 30.07           C
ATOM   4439  OG  SER B 233     -62.269 -10.190 -10.640  1.00 31.61           O
ATOM   4440  C   SER B 233     -62.160 -12.977  -9.646  1.00 29.25           C
ATOM   4441  O   SER B 233     -63.317 -13.320  -9.474  1.00 26.47           O
ATOM   4442  N   ALA B 234     -61.264 -12.954  -8.656  1.00 29.32           N
ATOM   4443  CA  ALA B 234     -61.615 -13.330  -7.270  1.00 27.05           C
ATOM   4444  CB  ALA B 234     -60.429 -13.983  -6.589  1.00 26.62           C
ATOM   4445  C   ALA B 234     -62.090 -12.154  -6.447  1.00 29.25           C
ATOM   4446  O   ALA B 234     -61.831 -10.997  -6.788  1.00 33.32           O
ATOM   4447  N   GLY B 235     -62.772 -12.454  -5.351  1.00 31.53           N
ATOM   4448  CA  GLY B 235     -63.388 -11.431  -4.522  1.00 25.99           C
ATOM   4449  C   GLY B 235     -63.835 -11.986  -3.164  1.00 27.22           C
ATOM   4450  O   GLY B 235     -64.162 -13.140  -3.047  1.00 29.87           O
ATOM   4451  N   ILE B 236     -63.803 -11.146  -2.146  1.00 28.32           N
ATOM   4452  CA  ILE B 236     -64.199 -11.483  -0.799  1.00 31.62           C
ATOM   4453  CB  ILE B 236     -63.565 -10.474   0.204  1.00 30.71           C
ATOM   4454  CG1 ILE B 236     -63.657 -10.980   1.628  1.00 29.03           C
ATOM   4455  CD1 ILE B 236     -62.814 -10.189   2.611  1.00 28.43           C
ATOM   4456  CG2 ILE B 236     -64.234  -9.102   0.091  1.00 31.81           C
ATOM   4457  C   ILE B 236     -65.724 -11.402  -0.653  1.00 34.03           C
ATOM   4458  O   ILE B 236     -66.250 -11.711   0.409  1.00 32.89           O
ATOM   4459  N   GLU B 237     -66.419 -10.942  -1.691  1.00 31.21           N
ATOM   4460  CA  GLU B 237     -67.862 -10.599  -1.594  1.00 32.50           C
ATOM   4461  CB  GLU B 237     -68.218  -9.410  -2.520  1.00 32.26           C
ATOM   4462  CG  GLU B 237     -67.921  -9.570  -4.024  1.00 31.80           C
ATOM   4463  CD  GLU B 237     -66.463  -9.261  -4.456  1.00 30.50           C
ATOM   4464  OE1 GLU B 237     -65.568  -9.028  -3.616  1.00 33.57           O
ATOM   4465  OE2 GLU B 237     -66.210  -9.215  -5.653  1.00 32.65           O
ATOM   4466  C   GLU B 237     -68.800 -11.747  -1.896  1.00 32.88           C
ATOM   4467  O   GLU B 237     -70.002 -11.570  -1.881  1.00 35.01           O
ATOM   4468  N   LEU B 238     -68.270 -12.933  -2.144  1.00 32.34           N
ATOM   4469  CA  LEU B 238     -69.120 -14.048  -2.486  1.00 33.28           C
ATOM   4470  CB  LEU B 238     -69.543 -13.932  -3.952  1.00 34.33           C
ATOM   4471  CG  LEU B 238     -68.550 -14.387  -5.015  1.00 40.07           C
ATOM   4472  CD1 LEU B 238     -69.219 -14.223  -6.362  1.00 35.58           C
ATOM   4473  CD2 LEU B 238     -67.207 -13.657  -5.009  1.00 42.57           C
ATOM   4474  C   LEU B 238     -68.439 -15.384  -2.188  1.00 35.70           C
ATOM   4475  O   LEU B 238     -67.215 -15.453  -2.120  1.00 36.26           O
ATOM   4476  N   GLU B 239     -69.243 -16.424  -1.976  1.00 36.51           N
ATOM   4477  CA  GLU B 239     -68.742 -17.773  -1.711  1.00 34.76           C
ATOM   4478  CB  GLU B 239     -69.358 -18.348  -0.439  1.00 33.58           C
ATOM   4479  CG  GLU B 239     -69.389 -17.413   0.760  1.00 37.21           C
ATOM   4480  CD  GLU B 239     -68.040 -16.806   1.106  1.00 42.32           C
ATOM   4481  OE1 GLU B 239     -66.997 -17.463   0.915  1.00 43.79           O
ATOM   4482  OE2 GLU B 239     -68.010 -15.642   1.549  1.00 47.50           O
ATOM   4483  C   GLU B 239     -68.975 -18.741  -2.891  1.00 32.01           C
ATOM   4484  O   GLU B 239     -68.491 -19.876  -2.871  1.00 37.15           O
ATOM   4485  N   HIS B 240     -69.661 -18.288  -3.928  1.00 29.00           N
ATOM   4486  CA  HIS B 240     -69.898 -19.102  -5.111  1.00 30.16           C
ATOM   4487  CB  HIS B 240     -71.409 -19.260  -5.365  1.00 30.38           C
ATOM   4488  CG  HIS B 240     -72.146 -17.965  -5.513  1.00 36.88           C
ATOM   4489  ND1 HIS B 240     -72.628 -17.261  -4.432  1.00 40.98           N
ATOM   4490  CE1 HIS B 240     -73.227 -16.167  -4.859  1.00 40.60           C
ATOM   4491  NE2 HIS B 240     -73.164 -16.142  -6.176  1.00 44.44           N
ATOM   4492  CD2 HIS B 240     -72.497 -17.256  -6.610  1.00 39.13           C
ATOM   4493  C   HIS B 240     -69.188 -18.529  -6.347  1.00 29.52           C
ATOM   4494  O   HIS B 240     -68.493 -17.525  -6.286  1.00 34.88           O
ATOM   4495  N   ASN B 241     -69.318 -19.196  -7.472  1.00 32.78           N
ATOM   4496  CA  ASN B 241     -68.837 -18.622  -8.726  1.00 34.89           C
ATOM   4497  CB  ASN B 241     -68.119 -19.656  -9.606  1.00 33.34           C
ATOM   4498  CG  ASN B 241     -66.683 -19.881  -9.183  1.00 32.01           C
ATOM   4499  OD1 ASN B 241     -65.853 -20.340  -9.974  1.00 31.50           O
ATOM   4500  ND2 ASN B 241     -66.371 -19.545  -7.952  1.00 31.65           N
ATOM   4501  C   ASN B 241     -69.970 -18.040  -9.475  1.00 34.55           C
ATOM   4502  O   ASN B 241     -71.087 -18.607  -9.480  1.00 38.43           O
ATOM   4503  N   VAL B 242     -69.689 -16.919 -10.125  1.00 29.77           N
ATOM   4504  CA  VAL B 242     -70.651 -16.313 -11.043  1.00 31.12           C
ATOM   4505  CB  VAL B 242     -70.931 -14.837 -10.670  1.00 30.00           C
ATOM   4506  CG1 VAL B 242     -71.904 -14.215 -11.649  1.00 34.12           C
ATOM   4507  CG2 VAL B 242     -71.482 -14.725  -9.256  1.00 29.39           C
ATOM   4508  C   VAL B 242     -70.041 -16.433 -12.438  1.00 30.26           C
ATOM   4509  O   VAL B 242     -68.902 -16.060 -12.625  1.00 29.48           O
ATOM   4510  N   VAL B 243     -70.803 -16.960 -13.397  1.00 33.23           N
ATOM   4511  CA  VAL B 243     -70.324 -17.175 -14.769  1.00 36.52           C
ATOM   4512  CB  VAL B 243     -70.392 -18.670 -15.174  1.00 38.31           C
ATOM   4513  CG1 VAL B 243     -70.068 -18.850 -16.647  1.00 35.34           C
ATOM   4514  CG2 VAL B 243     -69.437 -19.503 -14.323  1.00 38.53           C
ATOM   4515  C   VAL B 243     -71.127 -16.384 -15.790  1.00 36.74           C
ATOM   4516  O   VAL B 243     -72.345 -16.461 -15.803  1.00 38.54           O
ATOM   4517  N   ILE B 244     -70.418 -15.656 -16.662  1.00 36.20           N
ATOM   4518  CA  ILE B 244     -71.008 -14.990 -17.812  1.00 32.62           C
ATOM   4519  CB  ILE B 244     -70.853 -13.443 -17.778  1.00 32.36           C
ATOM   4520  CG1 ILE B 244     -71.337 -12.856 -16.440  1.00 32.00           C
ATOM   4521  CD1 ILE B 244     -71.045 -11.375 -16.270  1.00 29.57           C
ATOM   4522  CG2 ILE B 244     -71.604 -12.816 -18.952  1.00 29.86           C
ATOM   4523  C   ILE B 244     -70.346 -15.483 -19.074  1.00 35.32           C
ATOM   4524  O   ILE B 244     -69.144 -15.266 -19.282  1.00 39.66           O
ATOM   4525  N   ALA B 245     -71.147 -16.094 -19.945  1.00 40.98           N
ATOM   4526  CA  ALA B 245     -70.696 -16.558 -21.259  1.00 33.12           C
ATOM   4527  CB  ALA B 245     -71.202 -17.947 -21.515  1.00 34.27           C
ATOM   4528  C   ALA B 245     -71.171 -15.613 -22.342  1.00 35.18           C
ATOM   4529  O   ALA B 245     -72.363 -15.329 -22.462  1.00 36.58           O
ATOM   4530  N   ILE B 246     -70.227 -15.108 -23.129  1.00 35.41           N
ATOM   4531  CA  ILE B 246     -70.530 -14.143 -24.152  1.00 34.07           C
ATOM   4532  CB  ILE B 246     -69.905 -12.772 -23.836  1.00 37.89           C
ATOM   4533  CG1 ILE B 246     -70.144 -12.369 -22.390  1.00 35.48           C
ATOM   4534  CD1 ILE B 246     -69.413 -11.097 -21.986  1.00 39.52           C
ATOM   4535  CG2 ILE B 246     -70.511 -11.712 -24.742  1.00 40.90           C
ATOM   4536  C   ILE B 246     -70.043 -14.635 -25.512  1.00 37.20           C
ATOM   4537  O   ILE B 246     -68.926 -15.120 -25.671  1.00 38.90           O
ATOM   4538  N   GLY B 247     -70.901 -14.519 -26.509  1.00 40.97           N
ATOM   4539  CA  GLY B 247     -70.610 -15.124 -27.792  1.00 40.20           C
ATOM   4540  C   GLY B 247     -71.527 -14.646 -28.907  1.00 40.49           C
ATOM   4541  O   GLY B 247     -72.172 -13.619 -28.796  1.00 41.43           O
ATOM   4542  N   MET B 248     -71.551 -15.418 -29.987  1.00 45.87           N
ATOM   4543  CA  MET B 248     -72.319 -15.100 -31.187  1.00 50.47           C
ATOM   4544  CB  MET B 248     -71.370 -14.989 -32.386  1.00 50.44           C
ATOM   4545  CG  MET B 248     -70.327 -13.913 -32.241  1.00 46.44           C
ATOM   4546  SD  MET B 248     -71.087 -12.308 -32.520  1.00 47.20           S
ATOM   4547  CE  MET B 248     -70.658 -12.098 -34.240  1.00 47.62           C
ATOM   4548  C   MET B 248     -73.329 -16.199 -31.466  1.00 52.17           C
ATOM   4549  O   MET B 248     -73.039 -17.398 -31.292  1.00 51.26           O
ATOM   4550  N   SER B 249     -74.522 -15.799 -31.895  1.00 58.03           N
ATOM   4551  CA  SER B 249     -75.515 -16.782 -32.341  1.00 54.39           C
ATOM   4552  CB  SER B 249     -76.326 -17.294 -31.151  1.00 54.76           C
ATOM   4553  OG  SER B 249     -77.689 -16.980 -31.252  1.00 57.89           O
ATOM   4554  C   SER B 249     -76.415 -16.239 -33.432  1.00 55.35           C
ATOM   4555  O   SER B 249     -76.642 -15.021 -33.545  1.00 56.04           O
ATOM   4556  N   GLU B 250     -76.915 -17.170 -34.232  1.00 65.99           N
ATOM   4557  CA  GLU B 250     -77.776 -16.865 -35.374  1.00 74.86           C
ATOM   4558  CB  GLU B 250     -77.969 -18.127 -36.253  1.00 78.31           C
ATOM   4559  CG  GLU B 250     -76.718 -19.012 -36.353  1.00 87.49           C
ATOM   4560  CD  GLU B 250     -76.467 -19.581 -37.744  1.00103.02           C
ATOM   4561  OE1 GLU B 250     -76.044 -18.815 -38.653  1.00 94.04           O
ATOM   4562  OE2 GLU B 250     -76.659 -20.806 -37.914  1.00 91.45           O
ATOM   4563  C   GLU B 250     -79.143 -16.309 -34.936  1.00 75.67           C
ATOM   4564  O   GLU B 250     -79.776 -15.562 -35.680  1.00 74.83           O
ATOM   4565  N   GLN B 251     -79.558 -16.651 -33.715  1.00 69.45           N
ATOM   4566  CA  GLN B 251     -80.870 -16.291 -33.176  1.00 73.88           C
ATOM   4567  CB  GLN B 251     -81.309 -17.298 -32.090  1.00 82.26           C
ATOM   4568  CG  GLN B 251     -80.640 -18.662 -32.091  1.00 92.83           C
ATOM   4569  CD  GLN B 251     -81.048 -19.506 -33.279  1.00 99.71           C
ATOM   4570  OE1 GLN B 251     -80.586 -19.290 -34.408  1.00103.53           O
ATOM   4571  NE2 GLN B 251     -81.910 -20.486 -33.028  1.00102.60           N
ATOM   4572  C   GLN B 251     -80.871 -14.887 -32.560  1.00 69.34           C
ATOM   4573  O   GLN B 251     -81.926 -14.307 -32.293  1.00 76.13           O
ATOM   4574  N   ALA B 252     -79.693 -14.342 -32.310  1.00 58.35           N
ATOM   4575  CA  ALA B 252     -79.603 -13.010 -31.722  1.00 53.27           C
ATOM   4576  CB  ALA B 252     -78.300 -12.853 -30.935  1.00 56.39           C
ATOM   4577  C   ALA B 252     -79.737 -11.952 -32.811  1.00 44.53           C
ATOM   4578  O   ALA B 252     -79.292 -12.142 -33.921  1.00 43.80           O
ATOM   4579  N   THR B 253     -80.354 -10.839 -32.467  1.00 46.61           N
ATOM   4580  CA  THR B 253     -80.552  -9.731 -33.388  1.00 45.36           C
ATOM   4581  CB  THR B 253     -82.031  -9.395 -33.456  1.00 40.38           C
ATOM   4582  OG1 THR B 253     -82.447  -8.964 -32.152  1.00 41.11           O
ATOM   4583  CG2 THR B 253     -82.832 -10.626 -33.891  1.00 42.61           C
ATOM   4584  C   THR B 253     -79.836  -8.476 -32.905  1.00 43.95           C
ATOM   4585  O   THR B 253     -80.165  -7.381 -33.327  1.00 47.11           O
ATOM   4586  N   SER B 254     -78.885  -8.651 -31.993  1.00 45.86           N
ATOM   4587  CA  SER B 254     -78.163  -7.547 -31.370  1.00 49.54           C
ATOM   4588  CB  SER B 254     -77.116  -8.074 -30.376  1.00 48.69           C
ATOM   4589  OG  SER B 254     -77.595  -9.213 -29.663  1.00 49.14           O
ATOM   4590  C   SER B 254     -77.458  -6.760 -32.451  1.00 48.92           C
ATOM   4591  O   SER B 254     -77.002  -7.339 -33.445  1.00 44.95           O
ATOM   4592  N   GLU B 255     -77.382  -5.444 -32.276  1.00 54.91           N
ATOM   4593  CA  GLU B 255     -76.607  -4.601 -33.184  1.00 55.82           C
ATOM   4594  CB  GLU B 255     -77.182  -3.186 -33.250  1.00 63.88           C
ATOM   4595  CG  GLU B 255     -78.603  -3.122 -33.789  1.00 71.99           C
ATOM   4596  CD  GLU B 255     -79.215  -1.748 -33.620  1.00 82.06           C
ATOM   4597  OE1 GLU B 255     -80.107  -1.609 -32.752  1.00 85.15           O
ATOM   4598  OE2 GLU B 255     -78.794  -0.808 -34.330  1.00 81.71           O
ATOM   4599  C   GLU B 255     -75.188  -4.553 -32.689  1.00 45.71           C
ATOM   4600  O   GLU B 255     -74.592  -3.511 -32.708  1.00 45.23           O
ATOM   4601  N   LEU B 256     -74.669  -5.691 -32.230  1.00 45.43           N
ATOM   4602  CA  LEU B 256     -73.337  -5.777 -31.650  1.00 43.69           C
ATOM   4603  CB  LEU B 256     -73.387  -5.643 -30.127  1.00 44.95           C
ATOM   4604  CG  LEU B 256     -73.956  -4.343 -29.585  1.00 43.94           C
ATOM   4605  CD1 LEU B 256     -74.400  -4.512 -28.135  1.00 51.42           C
ATOM   4606  CD2 LEU B 256     -72.908  -3.263 -29.696  1.00 45.64           C
ATOM   4607  C   LEU B 256     -72.746  -7.107 -31.973  1.00 40.25           C
ATOM   4608  O   LEU B 256     -73.457  -8.072 -32.180  1.00 33.06           O
ATOM   4609  N   VAL B 257     -71.419  -7.141 -32.008  1.00 45.36           N
ATOM   4610  CA  VAL B 257     -70.643  -8.371 -32.242  1.00 40.35           C
ATOM   4611  CB  VAL B 257     -70.065  -8.410 -33.694  1.00 41.26           C
ATOM   4612  CG1 VAL B 257     -71.189  -8.416 -34.717  1.00 38.29           C
ATOM   4613  CG2 VAL B 257     -69.173  -7.208 -33.972  1.00 43.32           C
ATOM   4614  C   VAL B 257     -69.491  -8.472 -31.213  1.00 39.61           C
ATOM   4615  O   VAL B 257     -69.118  -7.489 -30.538  1.00 30.49           O
ATOM   4616  N   ILE B 258     -68.890  -9.643 -31.145  1.00 35.02           N
ATOM   4617  CA  ILE B 258     -67.795  -9.830 -30.240  1.00 35.56           C
ATOM   4618  CB  ILE B 258     -68.247 -10.460 -28.904  1.00 36.35           C
ATOM   4619  CG1 ILE B 258     -67.076 -10.598 -27.935  1.00 37.03           C
ATOM   4620  CD1 ILE B 258     -67.517 -10.745 -26.486  1.00 37.87           C
ATOM   4621  CG2 ILE B 258     -68.878 -11.842 -29.120  1.00 39.13           C
ATOM   4622  C   ILE B 258     -66.754 -10.682 -30.919  1.00 37.63           C
ATOM   4623  O   ILE B 258     -67.088 -11.628 -31.679  1.00 33.93           O
ATOM   4624  N   ALA B 259     -65.491 -10.324 -30.668  1.00 35.07           N
ATOM   4625  CA  ALA B 259     -64.393 -11.166 -31.081  1.00 39.55           C
ATOM   4626  CB  ALA B 259     -63.701 -10.601 -32.307  1.00 39.32           C
ATOM   4627  C   ALA B 259     -63.424 -11.267 -29.936  1.00 38.55           C
ATOM   4628  O   ALA B 259     -63.367 -10.380 -29.110  1.00 34.41           O
ATOM   4629  N   HIS B 260     -62.637 -12.338 -29.922  1.00 40.70           N
ATOM   4630  CA  HIS B 260     -61.671 -12.524 -28.879  1.00 41.85           C
ATOM   4631  CB  HIS B 260     -62.117 -13.651 -27.946  1.00 39.77           C
ATOM   4632  CG  HIS B 260     -62.011 -15.014 -28.557  1.00 40.73           C
ATOM   4633  ND1 HIS B 260     -60.875 -15.782 -28.443  1.00 45.78           N
ATOM   4634  CE1 HIS B 260     -61.041 -16.916 -29.103  1.00 46.67           C
ATOM   4635  NE2 HIS B 260     -62.249 -16.909 -29.641  1.00 40.31           N
ATOM   4636  CD2 HIS B 260     -62.871 -15.729 -29.322  1.00 41.42           C
ATOM   4637  C   HIS B 260     -60.267 -12.780 -29.417  1.00 40.80           C
ATOM   4638  O   HIS B 260     -60.074 -13.206 -30.543  1.00 36.19           O
ATOM   4639  N   GLY B 261     -59.287 -12.511 -28.570  1.00 42.34           N
ATOM   4640  CA  GLY B 261     -57.919 -12.846 -28.869  1.00 39.41           C
ATOM   4641  C   GLY B 261     -57.152 -13.080 -27.592  1.00 38.71           C
ATOM   4642  O   GLY B 261     -57.697 -13.098 -26.506  1.00 38.75           O
ATOM   4643  N   VAL B 262     -55.859 -13.251 -27.759  1.00 35.93           N
ATOM   4644  CA  VAL B 262     -54.969 -13.500 -26.689  1.00 36.99           C
ATOM   4645  CB  VAL B 262     -54.480 -14.939 -26.840  1.00 46.18           C
ATOM   4646  CG1 VAL B 262     -53.131 -15.162 -26.185  1.00 49.86           C
ATOM   4647  CG2 VAL B 262     -55.523 -15.866 -26.256  1.00 46.10           C
ATOM   4648  C   VAL B 262     -53.794 -12.542 -26.774  1.00 38.35           C
ATOM   4649  O   VAL B 262     -53.168 -12.427 -27.815  1.00 39.24           O
ATOM   4650  N   MET B 263     -53.490 -11.857 -25.664  1.00 38.43           N
ATOM   4651  CA  MET B 263     -52.247 -11.117 -25.546  1.00 33.73           C
ATOM   4652  CB  MET B 263     -52.364 -10.031 -24.488  1.00 35.52           C
ATOM   4653  CG  MET B 263     -53.314  -8.903 -24.822  1.00 37.19           C
ATOM   4654  SD  MET B 263     -53.425  -7.659 -23.535  1.00 39.60           S
ATOM   4655  CE  MET B 263     -51.866  -6.797 -23.817  1.00 40.77           C
ATOM   4656  C   MET B 263     -51.149 -12.107 -25.153  1.00 35.96           C
ATOM   4657  O   MET B 263     -51.292 -12.860 -24.191  1.00 38.42           O
ATOM   4658  N   SER B 264     -50.055 -12.120 -25.898  1.00 40.72           N
ATOM   4659  CA  SER B 264     -48.946 -13.041 -25.603  1.00 41.21           C
ATOM   4660  CB  SER B 264     -47.991 -13.110 -26.799  1.00 41.27           C
ATOM   4661  OG  SER B 264     -47.391 -11.853 -26.925  1.00 50.95           O
ATOM   4662  C   SER B 264     -48.196 -12.621 -24.337  1.00 35.22           C
ATOM   4663  O   SER B 264     -47.612 -13.442 -23.651  1.00 38.71           O
ATOM   4664  N   ASP B 265     -48.212 -11.332 -24.040  1.00 36.15           N
ATOM   4665  CA  ASP B 265     -47.709 -10.850 -22.765  1.00 39.54           C
ATOM   4666  CB  ASP B 265     -46.160 -10.750 -22.772  1.00 41.96           C
ATOM   4667  CG  ASP B 265     -45.627  -9.820 -23.833  1.00 43.47           C
ATOM   4668  OD1 ASP B 265     -46.358  -8.920 -24.305  1.00 42.87           O
ATOM   4669  OD2 ASP B 265     -44.448  -9.998 -24.191  1.00 49.75           O
ATOM   4670  C   ASP B 265     -48.378  -9.528 -22.405  1.00 36.35           C
ATOM   4671  O   ASP B 265     -49.218  -9.032 -23.142  1.00 40.46           O
ATOM   4672  N   ALA B 266     -47.979  -8.948 -21.286  1.00 35.22           N
ATOM   4673  CA  ALA B 266     -48.653  -7.777 -20.753  1.00 34.82           C
ATOM   4674  CB  ALA B 266     -48.056  -7.443 -19.382  1.00 38.71           C
ATOM   4675  C   ALA B 266     -48.619  -6.548 -21.677  1.00 34.46           C
ATOM   4676  O   ALA B 266     -49.428  -5.657 -21.551  1.00 34.20           O
ATOM   4677  N   ILE B 267     -47.665  -6.478 -22.587  1.00 37.28           N
ATOM   4678  CA  ILE B 267     -47.480  -5.272 -23.408  1.00 39.99           C
ATOM   4679  CB  ILE B 267     -46.039  -4.676 -23.264  1.00 39.38           C
ATOM   4680  CG1 ILE B 267     -44.969  -5.738 -23.482  1.00 39.77           C
ATOM   4681  CD1 ILE B 267     -43.550  -5.204 -23.563  1.00 40.57           C
ATOM   4682  CG2 ILE B 267     -45.849  -4.083 -21.875  1.00 35.35           C
ATOM   4683  C   ILE B 267     -47.852  -5.512 -24.876  1.00 41.95           C
ATOM   4684  O   ILE B 267     -47.636  -4.646 -25.742  1.00 35.68           O
ATOM   4685  N   ASP B 268     -48.490  -6.658 -25.130  1.00 45.13           N
ATOM   4686  CA  ASP B 268     -48.840  -7.092 -26.488  1.00 41.85           C
ATOM   4687  CB  ASP B 268     -49.101  -8.598 -26.474  1.00 49.46           C
ATOM   4688  CG  ASP B 268     -49.407  -9.172 -27.852  1.00 49.78           C
ATOM   4689  OD1 ASP B 268     -49.284  -8.453 -28.868  1.00 38.24           O
ATOM   4690  OD2 ASP B 268     -49.799 -10.367 -27.875  1.00 45.92           O
ATOM   4691  C   ASP B 268     -50.033  -6.338 -27.051  1.00 41.42           C
ATOM   4692  O   ASP B 268     -51.059  -6.922 -27.378  1.00 45.63           O
ATOM   4693  N   ALA B 269     -49.887  -5.022 -27.168  1.00 46.54           N
ATOM   4694  CA  ALA B 269     -50.908  -4.175 -27.795  1.00 48.80           C
ATOM   4695  CB  ALA B 269     -50.432  -2.735 -27.786  1.00 52.86           C
ATOM   4696  C   ALA B 269     -51.249  -4.602 -29.237  1.00 52.22           C
ATOM   4697  O   ALA B 269     -52.354  -4.370 -29.710  1.00 49.92           O
ATOM   4698  N   ALA B 270     -50.286  -5.214 -29.924  1.00 45.94           N
ATOM   4699  CA  ALA B 270     -50.451  -5.628 -31.320  1.00 43.79           C
ATOM   4700  CB  ALA B 270     -49.165  -6.289 -31.830  1.00 44.11           C
ATOM   4701  C   ALA B 270     -51.647  -6.563 -31.496  1.00 44.62           C
ATOM   4702  O   ALA B 270     -52.471  -6.341 -32.368  1.00 44.68           O
ATOM   4703  N   SER B 271     -51.738  -7.606 -30.666  1.00 47.64           N
ATOM   4704  CA  SER B 271     -52.880  -8.550 -30.720  1.00 40.37           C
ATOM   4705  CB  SER B 271     -52.735  -9.629 -29.676  1.00 38.75           C
ATOM   4706  OG  SER B 271     -51.556 -10.340 -29.922  1.00 35.53           O
ATOM   4707  C   SER B 271     -54.205  -7.854 -30.500  1.00 39.26           C
ATOM   4708  O   SER B 271     -55.199  -8.196 -31.130  1.00 43.07           O
ATOM   4709  N   VAL B 272     -54.207  -6.861 -29.627  1.00 40.36           N
ATOM   4710  CA  VAL B 272     -55.399  -6.065 -29.413  1.00 42.54           C
ATOM   4711  CB  VAL B 272     -55.266  -5.138 -28.197  1.00 42.97           C
ATOM   4712  CG1 VAL B 272     -56.533  -4.324 -28.006  1.00 43.72           C
ATOM   4713  CG2 VAL B 272     -54.982  -5.958 -26.948  1.00 46.57           C
ATOM   4714  C   VAL B 272     -55.739  -5.286 -30.684  1.00 43.22           C
ATOM   4715  O   VAL B 272     -56.882  -5.334 -31.122  1.00 56.99           O
ATOM   4716  N   ARG B 273     -54.759  -4.604 -31.278  1.00 49.47           N
ATOM   4717  CA  ARG B 273     -54.938  -3.874 -32.565  1.00 55.18           C
ATOM   4718  CB  ARG B 273     -53.596  -3.337 -33.093  1.00 60.70           C
ATOM   4719  CG  ARG B 273     -52.893  -2.344 -32.194  1.00 71.54           C
ATOM   4720  CD  ARG B 273     -51.696  -1.650 -32.846  1.00 70.59           C
ATOM   4721  NE  ARG B 273     -51.441  -0.372 -32.182  1.00 65.64           N
ATOM   4722  CZ  ARG B 273     -52.207   0.711 -32.335  1.00 70.72           C
ATOM   4723  NH1 ARG B 273     -53.264   0.705 -33.153  1.00 71.67           N
ATOM   4724  NH2 ARG B 273     -51.912   1.818 -31.675  1.00 75.22           N
ATOM   4725  C   ARG B 273     -55.468  -4.798 -33.659  1.00 52.83           C
ATOM   4726  O   ARG B 273     -56.269  -4.412 -34.510  1.00 45.64           O
ATOM   4727  N   ARG B 274     -54.960  -6.020 -33.627  1.00 48.65           N
ATOM   4728  CA  ARG B 274     -55.318  -7.028 -34.587  1.00 52.69           C
ATOM   4729  CB  ARG B 274     -54.376  -8.218 -34.446  1.00 51.91           C
ATOM   4730  CG  ARG B 274     -54.095  -8.848 -35.762  1.00 57.81           C
ATOM   4731  CD  ARG B 274     -53.204 -10.060 -35.638  1.00 62.25           C
ATOM   4732  NE  ARG B 274     -53.550 -10.986 -36.720  1.00 74.58           N
ATOM   4733  CZ  ARG B 274     -52.782 -11.987 -37.148  1.00 76.72           C
ATOM   4734  NH1 ARG B 274     -51.596 -12.233 -36.590  1.00 76.20           N
ATOM   4735  NH2 ARG B 274     -53.198 -12.739 -38.159  1.00 68.12           N
ATOM   4736  C   ARG B 274     -56.761  -7.472 -34.465  1.00 52.91           C
ATOM   4737  O   ARG B 274     -57.520  -7.421 -35.427  1.00 62.47           O
ATOM   4738  N   THR B 275     -57.146  -7.923 -33.283  1.00 52.49           N
ATOM   4739  CA  THR B 275     -58.495  -8.405 -33.094  1.00 46.54           C
ATOM   4740  CB  THR B 275     -58.664  -8.905 -31.675  1.00 49.44           C
ATOM   4741  OG1 THR B 275     -57.817 -10.040 -31.477  1.00 53.41           O
ATOM   4742  CG2 THR B 275     -60.081  -9.280 -31.411  1.00 49.15           C
ATOM   4743  C   THR B 275     -59.478  -7.262 -33.365  1.00 50.82           C
ATOM   4744  O   THR B 275     -60.544  -7.482 -33.934  1.00 42.10           O
ATOM   4745  N   ILE B 276     -59.096  -6.034 -33.003  1.00 45.92           N
ATOM   4746  CA  ILE B 276     -59.937  -4.875 -33.284  1.00 49.37           C
ATOM   4747  CB  ILE B 276     -59.338  -3.568 -32.725  1.00 46.18           C
ATOM   4748  CG1 ILE B 276     -59.556  -3.491 -31.225  1.00 45.28           C
ATOM   4749  CD1 ILE B 276     -58.739  -2.458 -30.493  1.00 50.00           C
ATOM   4750  CG2 ILE B 276     -59.981  -2.351 -33.376  1.00 52.99           C
ATOM   4751  C   ILE B 276     -60.127  -4.726 -34.768  1.00 53.88           C
ATOM   4752  O   ILE B 276     -61.203  -4.376 -35.236  1.00 64.17           O
ATOM   4753  N   GLU B 277     -59.062  -4.992 -35.511  1.00 66.74           N
ATOM   4754  CA  GLU B 277     -59.090  -4.871 -36.961  1.00 75.07           C
ATOM   4755  CB  GLU B 277     -57.654  -4.974 -37.525  1.00 79.34           C
ATOM   4756  CG  GLU B 277     -57.538  -5.621 -38.926  1.00 92.17           C
ATOM   4757  CD  GLU B 277     -57.128  -7.112 -38.940  1.00 93.36           C
ATOM   4758  OE1 GLU B 277     -56.481  -7.633 -37.990  1.00 84.77           O
ATOM   4759  OE2 GLU B 277     -57.433  -7.783 -39.952  1.00 93.65           O
ATOM   4760  C   GLU B 277     -60.048  -5.902 -37.574  1.00 70.06           C
ATOM   4761  O   GLU B 277     -60.804  -5.570 -38.493  1.00 69.95           O
ATOM   4762  N   SER B 278     -60.024  -7.127 -37.042  1.00 59.35           N
ATOM   4763  CA  SER B 278     -60.808  -8.238 -37.570  1.00 57.34           C
ATOM   4764  CB  SER B 278     -60.375  -9.539 -36.890  1.00 65.47           C
ATOM   4765  OG  SER B 278     -60.678  -9.503 -35.511  1.00 65.95           O
ATOM   4766  C   SER B 278     -62.308  -8.020 -37.404  1.00 60.20           C
ATOM   4767  O   SER B 278     -63.115  -8.890 -37.773  1.00 54.81           O
ATOM   4768  N   LEU B 279     -62.650  -6.853 -36.847  1.00 62.41           N
ATOM   4769  CA  LEU B 279     -64.012  -6.352 -36.730  1.00 60.86           C
ATOM   4770  CB  LEU B 279     -64.308  -6.122 -35.247  1.00 62.72           C
ATOM   4771  CG  LEU B 279     -64.256  -7.344 -34.329  1.00 56.70           C
ATOM   4772  CD1 LEU B 279     -64.134  -6.877 -32.901  1.00 62.40           C
ATOM   4773  CD2 LEU B 279     -65.480  -8.239 -34.487  1.00 55.88           C
ATOM   4774  C   LEU B 279     -64.225  -5.012 -37.463  1.00 74.04           C
ATOM   4775  O   LEU B 279     -65.076  -4.205 -37.055  1.00 66.99           O
ATOM   4776  N   GLY B 280     -63.455  -4.759 -38.524  1.00 67.97           N
ATOM   4777  CA  GLY B 280     -63.692  -3.607 -39.379  1.00 60.31           C
ATOM   4778  C   GLY B 280     -63.554  -2.242 -38.724  1.00 71.56           C
ATOM   4779  O   GLY B 280     -64.355  -1.343 -38.988  1.00 82.57           O
ATOM   4780  N   ILE B 281     -62.533  -2.058 -37.893  1.00 71.53           N
ATOM   4781  CA  ILE B 281     -62.266  -0.738 -37.316  1.00 82.03           C
ATOM   4782  CB  ILE B 281     -62.351  -0.790 -35.778  1.00 84.92           C
ATOM   4783  CG1 ILE B 281     -63.790  -1.110 -35.370  1.00 76.99           C
ATOM   4784  CD1 ILE B 281     -63.884  -2.058 -34.202  1.00 81.72           C
ATOM   4785  CG2 ILE B 281     -61.899   0.531 -35.132  1.00 76.42           C
ATOM   4786  C   ILE B 281     -60.912  -0.226 -37.785  1.00 80.81           C
ATOM   4787  O   ILE B 281     -59.866  -0.730 -37.386  1.00 77.70           O
ATOM   4788  N   ARG B 282     -60.944   0.790 -38.633  1.00 86.38           N
ATOM   4789  CA  ARG B 282     -59.759   1.194 -39.352  1.00107.84           C
ATOM   4790  CB  ARG B 282     -60.137   1.595 -40.795  1.00118.33           C
ATOM   4791  CG  ARG B 282     -58.951   1.739 -41.745  1.00131.48           C
ATOM   4792  CD  ARG B 282     -59.365   2.070 -43.173  1.00132.70           C
ATOM   4793  NE  ARG B 282     -60.181   3.279 -43.216  1.00128.86           N
ATOM   4794  CZ  ARG B 282     -59.713   4.501 -43.452  1.00130.92           C
ATOM   4795  NH1 ARG B 282     -58.421   4.702 -43.689  1.00126.73           N
ATOM   4796  NH2 ARG B 282     -60.548   5.533 -43.457  1.00133.61           N
ATOM   4797  C   ARG B 282     -59.050   2.304 -38.563  1.00108.46           C
ATOM   4798  O   ARG B 282     -58.222   2.029 -37.683  1.00 92.03           O
ATOM   4799  N   SER B 283     -59.410   3.550 -38.854  1.00109.68           N
ATOM   4800  CA  SER B 283     -58.787   4.717 -38.258  1.00 99.08           C
ATOM   4801  CB  SER B 283     -59.437   5.981 -38.853  1.00 96.58           C
ATOM   4802  OG  SER B 283     -60.844   5.957 -38.656  1.00 80.46           O
ATOM   4803  C   SER B 283     -58.970   4.705 -36.743  1.00 87.46           C
ATOM   4804  O   SER B 283     -59.590   3.805 -36.180  1.00 77.90           O
ATOM   4805  N   ASP B 284     -58.411   5.708 -36.084  1.00 94.41           N
ATOM   4806  CA  ASP B 284     -58.610   5.891 -34.651  1.00 94.10           C
ATOM   4807  CB  ASP B 284     -57.495   6.767 -34.065  1.00 92.45           C
ATOM   4808  CG  ASP B 284     -56.125   6.120 -34.181  1.00 94.81           C
ATOM   4809  OD1 ASP B 284     -56.056   4.889 -34.426  1.00 88.09           O
ATOM   4810  OD2 ASP B 284     -55.121   6.851 -34.035  1.00 91.11           O
ATOM   4811  C   ASP B 284     -59.976   6.479 -34.308  1.00 89.61           C
ATOM   4812  O   ASP B 284     -60.486   6.232 -33.223  1.00 88.99           O
ATOM   4813  N   ASP B 285     -60.578   7.243 -35.215  1.00 87.49           N
ATOM   4814  CA  ASP B 285     -61.908   7.824 -34.948  1.00 95.18           C
ATOM   4815  CB  ASP B 285     -62.133   9.118 -35.732  1.00 89.31           C
ATOM   4816  CG  ASP B 285     -62.189   8.893 -37.211  1.00 94.91           C
ATOM   4817  OD1 ASP B 285     -62.119   7.724 -37.660  1.00107.56           O
ATOM   4818  OD2 ASP B 285     -62.298   9.902 -37.922  1.00 91.78           O
ATOM   4819  C   ASP B 285     -63.057   6.821 -35.188  1.00 92.14           C
ATOM   4820  O   ASP B 285     -64.201   7.116 -34.837  1.00 91.10           O
ATOM   4821  N   GLU B 286     -62.755   5.665 -35.801  1.00 80.73           N
ATOM   4822  CA  GLU B 286     -63.670   4.512 -35.810  1.00 70.37           C
ATOM   4823  CB  GLU B 286     -63.411   3.637 -37.025  1.00 74.84           C
ATOM   4824  CG  GLU B 286     -64.044   4.215 -38.285  1.00 87.70           C
ATOM   4825  CD  GLU B 286     -64.389   3.164 -39.332  1.00101.59           C
ATOM   4826  OE1 GLU B 286     -64.506   1.965 -38.976  1.00100.26           O
ATOM   4827  OE2 GLU B 286     -64.558   3.545 -40.518  1.00 99.51           O
ATOM   4828  C   GLU B 286     -63.624   3.678 -34.507  1.00 65.04           C
ATOM   4829  O   GLU B 286     -64.403   2.738 -34.330  1.00 66.26           O
ATOM   4830  N   MET B 287     -62.724   4.043 -33.595  1.00 63.93           N
ATOM   4831  CA  MET B 287     -62.667   3.431 -32.280  1.00 60.83           C
ATOM   4832  CB  MET B 287     -61.608   4.076 -31.392  1.00 55.97           C
ATOM   4833  CG  MET B 287     -60.219   3.577 -31.691  1.00 65.84           C
ATOM   4834  SD  MET B 287     -60.008   1.810 -31.513  1.00 54.40           S
ATOM   4835  CE  MET B 287     -58.353   1.600 -32.130  1.00 53.39           C
ATOM   4836  C   MET B 287     -63.978   3.506 -31.548  1.00 62.31           C
ATOM   4837  O   MET B 287     -64.296   2.593 -30.791  1.00 63.82           O
ATOM   4838  N   ASP B 288     -64.727   4.585 -31.745  1.00 58.31           N
ATOM   4839  CA  ASP B 288     -65.994   4.751 -31.027  1.00 63.92           C
ATOM   4840  CB  ASP B 288     -66.486   6.190 -31.164  1.00 73.20           C
ATOM   4841  CG  ASP B 288     -66.629   6.625 -32.610  1.00 78.74           C
ATOM   4842  OD1 ASP B 288     -66.252   5.848 -33.516  1.00 89.52           O
ATOM   4843  OD2 ASP B 288     -67.117   7.748 -32.834  1.00 84.15           O
ATOM   4844  C   ASP B 288     -67.090   3.747 -31.450  1.00 60.31           C
ATOM   4845  O   ASP B 288     -68.205   3.768 -30.938  1.00 46.63           O
ATOM   4846  N   ARG B 289     -66.757   2.853 -32.365  1.00 50.08           N
ATOM   4847  CA  ARG B 289     -67.603   1.719 -32.604  1.00 54.21           C
ATOM   4848  CB  ARG B 289     -67.341   1.149 -33.996  1.00 62.53           C
ATOM   4849  CG  ARG B 289     -67.901   2.027 -35.099  1.00 72.14           C
ATOM   4850  CD  ARG B 289     -67.692   1.397 -36.453  1.00 83.00           C
ATOM   4851  NE  ARG B 289     -68.366   0.105 -36.550  1.00 94.97           N
ATOM   4852  CZ  ARG B 289     -68.127  -0.791 -37.503  1.00112.79           C
ATOM   4853  NH1 ARG B 289     -67.221  -0.542 -38.454  1.00113.84           N
ATOM   4854  NH2 ARG B 289     -68.790  -1.942 -37.510  1.00103.96           N
ATOM   4855  C   ARG B 289     -67.404   0.646 -31.544  1.00 54.44           C
ATOM   4856  O   ARG B 289     -68.233  -0.252 -31.407  1.00 62.67           O
ATOM   4857  N   ILE B 290     -66.291   0.705 -30.817  1.00 50.01           N
ATOM   4858  CA  ILE B 290     -66.033  -0.240 -29.740  1.00 43.85           C
ATOM   4859  CB  ILE B 290     -64.550  -0.340 -29.413  1.00 45.03           C
ATOM   4860  CG1 ILE B 290     -63.828  -0.984 -30.600  1.00 47.06           C
ATOM   4861  CD1 ILE B 290     -62.312  -0.923 -30.494  1.00 51.45           C
ATOM   4862  CG2 ILE B 290     -64.333  -1.147 -28.124  1.00 40.32           C
ATOM   4863  C   ILE B 290     -66.792   0.182 -28.486  1.00 43.51           C
ATOM   4864  O   ILE B 290     -66.685   1.336 -28.037  1.00 34.72           O
ATOM   4865  N   VAL B 291     -67.584  -0.751 -27.955  1.00 38.75           N
ATOM   4866  CA  VAL B 291     -68.350  -0.500 -26.744  1.00 40.74           C
ATOM   4867  CB  VAL B 291     -69.569  -1.440 -26.631  1.00 40.66           C
ATOM   4868  CG1 VAL B 291     -70.366  -1.132 -25.363  1.00 38.15           C
ATOM   4869  CG2 VAL B 291     -70.470  -1.283 -27.844  1.00 40.05           C
ATOM   4870  C   VAL B 291     -67.438  -0.636 -25.507  1.00 35.75           C
ATOM   4871  O   VAL B 291     -67.452   0.207 -24.646  1.00 38.16           O
ATOM   4872  N   ASN B 292     -66.698  -1.731 -25.424  1.00 37.53           N
ATOM   4873  CA  ASN B 292     -65.654  -1.861 -24.432  1.00 35.59           C
ATOM   4874  CB  ASN B 292     -66.264  -2.214 -23.070  1.00 37.37           C
ATOM   4875  CG  ASN B 292     -65.411  -1.761 -21.906  1.00 34.87           C
ATOM   4876  OD1 ASN B 292     -64.244  -1.411 -22.060  1.00 42.37           O
ATOM   4877  ND2 ASN B 292     -65.988  -1.772 -20.726  1.00 36.13           N
ATOM   4878  C   ASN B 292     -64.703  -2.947 -24.819  1.00 32.78           C
ATOM   4879  O   ASN B 292     -65.028  -3.769 -25.675  1.00 32.90           O
ATOM   4880  N   VAL B 293     -63.575  -2.988 -24.112  1.00 34.64           N
ATOM   4881  CA  VAL B 293     -62.598  -4.072 -24.214  1.00 34.47           C
ATOM   4882  CB  VAL B 293     -61.224  -3.537 -24.673  1.00 36.93           C
ATOM   4883  CG1 VAL B 293     -60.221  -4.666 -24.884  1.00 33.45           C
ATOM   4884  CG2 VAL B 293     -61.381  -2.697 -25.951  1.00 33.75           C
ATOM   4885  C   VAL B 293     -62.438  -4.727 -22.840  1.00 35.03           C
ATOM   4886  O   VAL B 293     -62.505  -4.060 -21.811  1.00 38.27           O
ATOM   4887  N   PHE B 294     -62.240  -6.037 -22.843  1.00 36.79           N
ATOM   4888  CA  PHE B 294     -62.216  -6.823 -21.628  1.00 37.88           C
ATOM   4889  CB  PHE B 294     -63.436  -7.748 -21.532  1.00 40.56           C
ATOM   4890  CG  PHE B 294     -64.741  -7.029 -21.609  1.00 37.06           C
ATOM   4891  CD1 PHE B 294     -65.334  -6.818 -22.827  1.00 37.74           C
ATOM   4892  CE1 PHE B 294     -66.527  -6.136 -22.922  1.00 41.98           C
ATOM   4893  CZ  PHE B 294     -67.137  -5.674 -21.797  1.00 38.09           C
ATOM   4894  CE2 PHE B 294     -66.561  -5.907 -20.572  1.00 37.33           C
ATOM   4895  CD2 PHE B 294     -65.348  -6.559 -20.485  1.00 32.51           C
ATOM   4896  C   PHE B 294     -61.003  -7.660 -21.722  1.00 33.49           C
ATOM   4897  O   PHE B 294     -60.885  -8.407 -22.658  1.00 35.73           O
ATOM   4898  N   ALA B 295     -60.103  -7.543 -20.756  1.00 34.40           N
ATOM   4899  CA  ALA B 295     -58.793  -8.166 -20.877  1.00 34.98           C
ATOM   4900  CB  ALA B 295     -57.808  -7.186 -21.500  1.00 35.00           C
ATOM   4901  C   ALA B 295     -58.244  -8.665 -19.537  1.00 32.58           C
ATOM   4902  O   ALA B 295     -58.475  -8.083 -18.498  1.00 29.12           O
ATOM   4903  N   LYS B 296     -57.503  -9.758 -19.627  1.00 34.16           N
ATOM   4904  CA  LYS B 296     -56.741 -10.322 -18.538  1.00 32.98           C
ATOM   4905  CB  LYS B 296     -56.832 -11.853 -18.575  1.00 33.40           C
ATOM   4906  CG  LYS B 296     -58.138 -12.382 -18.043  1.00 33.68           C
ATOM   4907  CD  LYS B 296     -58.424 -11.887 -16.637  1.00 38.24           C
ATOM   4908  CE  LYS B 296     -57.390 -12.314 -15.619  1.00 32.24           C
ATOM   4909  NZ  LYS B 296     -57.906 -12.024 -14.265  1.00 34.37           N
ATOM   4910  C   LYS B 296     -55.285  -9.921 -18.648  1.00 31.87           C
ATOM   4911  O   LYS B 296     -54.739  -9.892 -19.738  1.00 40.70           O
ATOM   4912  N   ALA B 297     -54.660  -9.656 -17.503  1.00 32.70           N
ATOM   4913  CA  ALA B 297     -53.244  -9.240 -17.394  1.00 33.42           C
ATOM   4914  CB  ALA B 297     -53.155  -7.748 -17.133  1.00 31.88           C
ATOM   4915  C   ALA B 297     -52.632  -9.951 -16.204  1.00 32.24           C
ATOM   4916  O   ALA B 297     -53.307 -10.184 -15.212  1.00 30.82           O
ATOM   4917  N   GLU B 298     -51.353 -10.252 -16.293  1.00 30.30           N
ATOM   4918  CA  GLU B 298     -50.650 -10.795 -15.176  1.00 35.33           C
ATOM   4919  CB  GLU B 298     -50.911 -12.306 -15.062  1.00 37.65           C
ATOM   4920  CG  GLU B 298     -50.268 -13.190 -16.138  1.00 38.15           C
ATOM   4921  CD  GLU B 298     -50.490 -14.691 -15.916  1.00 39.72           C
ATOM   4922  OE1 GLU B 298     -51.001 -15.104 -14.846  1.00 39.01           O
ATOM   4923  OE2 GLU B 298     -50.170 -15.481 -16.837  1.00 38.84           O
ATOM   4924  C   GLU B 298     -49.154 -10.543 -15.255  1.00 38.03           C
ATOM   4925  O   GLU B 298     -48.587 -10.289 -16.327  1.00 36.67           O
ATOM   4926  N   ALA B 299     -48.525 -10.667 -14.097  1.00 31.42           N
ATOM   4927  CA  ALA B 299     -47.107 -10.614 -14.002  1.00 31.72           C
ATOM   4928  CB  ALA B 299     -46.676 -10.373 -12.555  1.00 32.00           C
ATOM   4929  C   ALA B 299     -46.580 -11.930 -14.523  1.00 33.31           C
ATOM   4930  O   ALA B 299     -46.939 -12.980 -14.044  1.00 34.49           O
ATOM   4931  N   SER B 300     -45.714 -11.871 -15.518  1.00 36.75           N
ATOM   4932  CA  SER B 300     -45.140 -13.081 -16.075  1.00 35.64           C
ATOM   4933  CB  SER B 300     -44.151 -12.739 -17.172  1.00 32.22           C
ATOM   4934  OG  SER B 300     -43.593 -13.911 -17.677  1.00 35.80           O
ATOM   4935  C   SER B 300     -44.443 -13.890 -14.971  1.00 36.31           C
ATOM   4936  O   SER B 300     -43.499 -13.419 -14.337  1.00 31.70           O
ATOM   4937  N   PRO B 301     -44.887 -15.132 -14.763  1.00 41.31           N
ATOM   4938  CA  PRO B 301     -44.415 -15.894 -13.591  1.00 43.77           C
ATOM   4939  CB  PRO B 301     -45.405 -17.064 -13.518  1.00 43.37           C
ATOM   4940  CG  PRO B 301     -45.968 -17.188 -14.890  1.00 40.58           C
ATOM   4941  CD  PRO B 301     -45.997 -15.803 -15.459  1.00 39.84           C
ATOM   4942  C   PRO B 301     -42.957 -16.361 -13.625  1.00 41.26           C
ATOM   4943  O   PRO B 301     -42.441 -16.795 -12.618  1.00 46.43           O
ATOM   4944  N   ASP B 302     -42.296 -16.241 -14.761  1.00 44.47           N
ATOM   4945  CA  ASP B 302     -40.861 -16.515 -14.844  1.00 41.02           C
ATOM   4946  CB  ASP B 302     -40.492 -16.952 -16.262  1.00 38.99           C
ATOM   4947  CG  ASP B 302     -40.810 -15.933 -17.269  1.00 40.52           C
ATOM   4948  OD1 ASP B 302     -41.286 -14.813 -16.910  1.00 40.83           O
ATOM   4949  OD2 ASP B 302     -40.589 -16.239 -18.453  1.00 47.53           O
ATOM   4950  C   ASP B 302     -39.989 -15.328 -14.442  1.00 43.87           C
ATOM   4951  O   ASP B 302     -38.770 -15.430 -14.414  1.00 45.75           O
ATOM   4952  N   GLY B 303     -40.609 -14.198 -14.126  1.00 47.16           N
ATOM   4953  CA  GLY B 303     -39.875 -13.036 -13.580  1.00 44.83           C
ATOM   4954  C   GLY B 303     -39.289 -12.120 -14.628  1.00 38.76           C
ATOM   4955  O   GLY B 303     -38.494 -11.236 -14.332  1.00 42.10           O
ATOM   4956  N   VAL B 304     -39.719 -12.331 -15.862  1.00 40.59           N
ATOM   4957  CA  VAL B 304     -39.109 -11.731 -17.045  1.00 40.00           C
ATOM   4958  CB  VAL B 304     -38.143 -12.775 -17.683  1.00 43.04           C
ATOM   4959  CG1 VAL B 304     -37.892 -12.527 -19.159  1.00 46.62           C
ATOM   4960  CG2 VAL B 304     -36.822 -12.819 -16.918  1.00 41.98           C
ATOM   4961  C   VAL B 304     -40.172 -11.408 -18.064  1.00 36.92           C
ATOM   4962  O   VAL B 304     -41.124 -12.165 -18.219  1.00 35.49           O
ATOM   4963  N   VAL B 305     -40.004 -10.273 -18.738  1.00 37.53           N
ATOM   4964  CA  VAL B 305     -40.859  -9.888 -19.861  1.00 38.08           C
ATOM   4965  CB  VAL B 305     -41.800  -8.717 -19.515  1.00 38.60           C
ATOM   4966  CG1 VAL B 305     -42.621  -8.273 -20.717  1.00 33.48           C
ATOM   4967  CG2 VAL B 305     -42.740  -9.149 -18.417  1.00 40.68           C
ATOM   4968  C   VAL B 305     -39.948  -9.499 -20.995  1.00 34.70           C
ATOM   4969  O   VAL B 305     -39.099  -8.662 -20.840  1.00 44.06           O
ATOM   4970  N   ARG B 306     -40.124 -10.182 -22.109  1.00 42.98           N
ATOM   4971  CA  ARG B 306     -39.270 -10.099 -23.284  1.00 47.78           C
ATOM   4972  CB  ARG B 306     -39.685  -8.922 -24.155  1.00 45.47           C
ATOM   4973  CG  ARG B 306     -41.180  -9.001 -24.429  1.00 50.61           C
ATOM   4974  CD  ARG B 306     -41.626  -8.516 -25.808  1.00 50.96           C
ATOM   4975  NE  ARG B 306     -43.083  -8.367 -25.834  1.00 51.64           N
ATOM   4976  CZ  ARG B 306     -43.779  -7.717 -26.754  1.00 51.78           C
ATOM   4977  NH1 ARG B 306     -43.163  -7.135 -27.780  1.00 62.88           N
ATOM   4978  NH2 ARG B 306     -45.112  -7.631 -26.643  1.00 49.51           N
ATOM   4979  C   ARG B 306     -37.805 -10.073 -22.906  1.00 40.35           C
ATOM   4980  O   ARG B 306     -37.087  -9.219 -23.334  1.00 40.87           O
ATOM   4981  N   GLY B 307     -37.403 -11.009 -22.052  1.00 44.81           N
ATOM   4982  CA  GLY B 307     -36.001 -11.211 -21.697  1.00 40.35           C
ATOM   4983  C   GLY B 307     -35.479 -10.354 -20.580  1.00 46.04           C
ATOM   4984  O   GLY B 307     -34.413 -10.649 -20.073  1.00 44.66           O
ATOM   4985  N   MET B 308     -36.217  -9.290 -20.215  1.00 45.61           N
ATOM   4986  CA  MET B 308     -35.841  -8.378 -19.145  1.00 38.99           C
ATOM   4987  CB  MET B 308     -36.117  -6.913 -19.535  1.00 44.29           C
ATOM   4988  CG  MET B 308     -35.602  -6.453 -20.890  1.00 46.76           C
ATOM   4989  SD  MET B 308     -33.868  -6.819 -21.143  1.00 48.53           S
ATOM   4990  CE  MET B 308     -33.524  -5.881 -22.633  1.00 57.70           C
ATOM   4991  C   MET B 308     -36.600  -8.664 -17.834  1.00 40.20           C
ATOM   4992  O   MET B 308     -37.835  -8.793 -17.828  1.00 39.03           O
[truncated: 35,235 more chars]
